# Supplementary material for: Seasonality of riverine macroplastic transport
Source: Sci Rep. 2019 Sep 19;9:13549. doi: 10.1038/s41598-019-50096-1 (PMC6753078; doi:10.1038/s41598-019-50096-1)
Supplement: Supplementary file 2 — Dataset 1 [file 41598_2019_50096_MOESM2_ESM.xlsx]

## Sheet: Sampling
Date				Start time	Timestamp	Trawling setup [SL = one layer, TL = two-layer, ML = three-layer]		Duration [min]	Flow velocity [m/s]	Particle count [#/min]		SURFACE TRAWL																	UNDER WATER TRAWL 1																	UNDER WATER TRAWL 2
							Trawl specs					Total mass			Mass per plastic type [gram]							No. items per plastic type [#]							Total mass [kg]			Mass per plastic type [gram]							No. items per plastic type [#]							Total mass
	Country	River	Bridge				Trawl width [m]				Particle count [#]	M_org [kg]	M_plast [kg]	M_rest [kg]	PET	PS	PSE	Posoft	Pohard	Multilayer	Rest	PET	PS	PSE	Posoft	Pohard	Multilayer	Rest	M_org [kg]	M_plast [kg]	M_rest [kg]	PET	PS	PSE	Posoft	Pohard	Multilayer	Rest	PET	PS	PSE	Posoft	Pohard	Multilayer	Rest	M_org [kg]	M_plast [kg]	M_rest [kg]
2018-02-28	Vietnam	Saigon	Thu Tiem	12:00:00	2018-02-28 12:00:00	SL	1	21	0	0	0	6.73	0.19	0
2018-03-01	Vietnam	Saigon	Thu Tiem	12:00:00	2018-03-01 12:00:00	SL	1	52.5	0	326	17115	36.56	1.57	0.85	0	0.0868	0.2061	0.0752	0.2614		0
2018-03-02	Vietnam	Saigon	Thu Tiem	12:00:00	2018-03-02 12:00:00	SL	1	81.75	0.1994	1901	155407	121.78	5.159	0.18	0.1312	0.5527	0.2272	0.2188	0.1346		0
2018-03-03	Vietnam	Saigon	Thu Tiem	12:00:00	2018-03-03 12:00:00	SL	1	96	0.1885	2540	243840	96.42	3.9	1.65	0.1014	0.5057	0.0427	0.3678	0.2997		0
2018-03-05	Vietnam	Saigon	Thu Tiem	12:00:00	2018-03-05 12:00:00	SL	1	169	0.0538	7894	1334086	89.76	8.13	11.25
2018-03-06	Vietnam	Saigon	Thu Tiem	12:00:00	2018-03-06 12:00:00	SL	1	173	0	2817	487341	94.28	3.12	0.09
2018-03-07	Vietnam	Saigon	Thu Tiem	12:00:00	2018-03-07 12:00:00	SL	1	310	0	6381	1978110	151.58	12.14	4.23
2018-03-09	Vietnam	Saigon	Thu Tiem	12:00:00	2018-03-09 12:00:00	SL	1	30	0	6	180	0.19	0	0
2018-03-12	Vietnam	Saigon	Thu Tiem	12:00:00	2018-03-12 12:00:00	SL	1	35	0.2	110	3850	9.12	0.68	0
2018-05-04	Vietnam	Saigon	Thu Tiem	12:00:00	2018-05-04 12:00:00	SL	1	35	0	0	0	19.63	0.57	0	0	0.0054	0.0015	0.0104	0.2265		0
2018-05-08	Vietnam	Saigon	Thu Tiem	12:00:00	2018-05-08 12:00:00	SL	1	65	0.5358	1050	68250	53.845	1.635	0	0.0212	0.0023		0.0837	0.132		0
2018-05-15	Vietnam	Saigon	Thu Tiem	12:00:00	2018-05-15 12:00:00	SL	1	50	0.701	114	5700	14.795	0.57	0	0	0.0018	0.02	0.0862	0.0518		0
2018-05-18	Vietnam	Saigon	Thu Tiem	12:00:00	2018-05-18 12:00:00	SL	1	28	0.3041	46	1288	11.44	0.315	0	0	0.0027	0.0087	0.0081	0.0319		0
2018-05-22	Vietnam	Saigon	Thu Tiem	12:00:00	2018-05-22 12:00:00	SL	1	25	0.5855	39	975	5.83	0.585	0	0	0.0025	0.0467	0.0599	0.1321		0
2018-05-24	Vietnam	Saigon	Thu Tiem	12:00:00	2018-05-24 12:00:00	SL	1	38	0.4863	304	11552	33.29	0.535	0	0.0452	0.0089	0.0186	0.115	0.016		0
2018-05-25	Vietnam	Saigon	Thu Tiem	12:00:00	2018-05-25 12:00:00	SL	1	78	0.4072	550	42900	52.455	1.065	0	0.0436	0.0044	0.0543	0.1634	0.0195		0
2018-05-30	Vietnam	Saigon	Thu Tiem	12:00:00	2018-05-30 12:00:00	SL	1	53	0.3609	377	19981	25.78	0.94	0	0.0263	0.0024	0.0531	0.0927	0.0934		0
2018-06-01	Vietnam	Saigon	Thu Tiem	12:00:00	2018-06-01 12:00:00	SL	1	80	0.3503	364	29120	29.805	1.85	0.265	0	0.0151		0.3289	0.1324		0
2018-06-06	Vietnam	Saigon	Thu Tiem	12:00:00	2018-06-06 12:00:00	SL	1	130	0.1191	494	64220	36.533	0.78	0	0.0545	0.0082	0.0971	0.1249	0.0476		0
2018-06-08	Vietnam	Saigon	Thu Tiem	12:00:00	2018-06-08 12:00:00	SL	1	25	0.5401	27	675	13.9	1.15	0.135	0.0114	0	0.1954	0.3633	0.5499		0.1113
2018-06-13	Vietnam	Saigon	Thu Tiem	12:00:00	2018-06-13 12:00:00	SL	1	64	0.4454	1026	65664	44.71	1.955	0	0.106	0	2.0215	0.1647	0.0537		0
2018-06-27	Vietnam	Saigon	Thu Tiem	12:00:00	2018-06-27 12:00:00	SL	1	153.5	0.2833	1236	189726	50.527	5.383	0.93	0.0335	0	0.0744	0.5729	0.237		0
2018-06-29	Vietnam	Saigon	Thu Tiem	12:00:00	2018-06-29 12:00:00	SL	1	72	0.1948	203	14616	33.775	2.115	0.165	0.0471	0.0149	0.5618	1.2541	0.0733		0.1153
2018-07-06	Vietnam	Saigon	Thu Tiem	12:00:00	2018-07-06 12:00:00	SL	1	125	0.1651	29	3625	8.78	1.2	0	0.0539	0.0078	0.4661	0.1307	0		0
2018-07-19	Vietnam	Saigon	Thu Tiem	12:00:00	2018-07-19 12:00:00	SL	1	40		38	1520	21.695	0.565	0	0.085	0	0.22	0.09	0.17		0	0	90	0	2	13		0
2018-07-21	Vietnam	Saigon	Thu Tiem	12:00:00	2018-07-21 12:00:00	SL	1	197	0.3938	27	5319	38.216	1.2	0	0	0.05	0.11	0.11	0.25		0.68	50	110	680	4	15		4
2018-07-22	Vietnam	Saigon	Thu Tiem	12:00:00	2018-07-22 12:00:00	SL	1	0	0.452	0	0	18.69	1.15	0	0	0	0.15	0.3	0.7		0	0	300	0	1	14		1
2018-07-23	Vietnam	Saigon	Thu Tiem	12:00:00	2018-07-23 12:00:00	SL	1	300	0.22	225	67500	29.62	2.18	0	0.13	0.06	0.18	0.18	1.28		0.35	60	180	350	5	23		3
2018-07-24	Vietnam	Saigon	Thu Tiem	12:00:00	2018-07-24 12:00:00	SL	1	260	0.175	207	53820	8.195	2.35	0	0	0	0.93	0.465	0.955		0	0	465	0	0	28		0
2018-07-25	Vietnam	Saigon	Thu Tiem	12:00:00	2018-07-25 12:00:00	SL	1	70	0.4	35	2450	5.38	1.28	0	0.12	0	0.08	0.52	0.55		0.01	0	520	10	0	8		3
2018-07-26	Vietnam	Saigon	Thu Tiem	12:00:00	2018-07-26 12:00:00	SL	1	290		153	44370	3.12	1.63	0	0	0.22	0.04	0.29	0.96		0.12	220	290	120	52	8		3
2018-07-27	Vietnam	Saigon	Thu Tiem	12:00:00	2018-07-27 12:00:00	SL	1	285		37	10545	7.06	0.69	0	0.08	0.04	0.04	0	0.13		0.4	40	0	400	5	1		4
2018-07-28	Vietnam	Saigon	Thu Tiem	12:00:00	2018-07-28 12:00:00	SL	1	235	0.285	22	5170	19.57	1.75	0	0	0.06	0.29	0.13	0.22		1.05	60	130	1050	9	4		3
2018-07-29	Vietnam	Saigon	Thu Tiem	12:00:00	2018-07-29 12:00:00	SL	1	310	0.2214	25	7750	5.05	0.99	0	0.25	0	0.04	0.1	0.51		0.09	0	100	90	2	10		2
2018-07-29	Vietnam	Saigon	Thu Tiem	12:00:00	2018-07-29 12:00:00	SL	1	280	0.2233	50	14000	11.54	0.61	0	0	0	0.17	0.15	0.29		0	0	150	0	0	13		0
2018-07-30	Vietnam	Saigon	Thu Tiem	12:00:00	2018-07-30 12:00:00	SL	1	373	0.366	243	90639	12.67	1.56	0	0.1	0.18	0.31	0.28	0.55		0.14	180	280	140	21	25		6
2018-08-08	Vietnam	Saigon	Thu Tiem	12:00:00	2018-08-08 12:00:00	SL	1	270	0.225	24	6480	0.505	0.35	0	0	0	0.05	0.065	0.235		0	0	65	0	0	5		0
2018-08-10	Vietnam	Saigon	Thu Tiem	12:00:00	2018-08-10 12:00:00	SL	1	241	0.1667	148	35668	23.56	0.555	0	0	0.105	0.115	0.065	0.19		0.08	105	65	80	1	8		5
2018-08-16	Vietnam	Saigon	Thu Tiem	12:00:00	2018-08-16 12:00:00	SL	1	254	0.264	314	79756	9.26	0.625	0	0.035	0.04	0.16	0.11	0.28		0	40	110	0	1	18		0
2018-08-22	Vietnam	Saigon	Thu Tiem	12:00:00	2018-08-22 12:00:00	SL	1	358	0.1	4	1432	0.36	0.135	0	0	0	0	0.045	0.09		0	0	45	0	0	4		0
2018-08-24	Vietnam	Saigon	Thu Tiem	12:00:00	2018-08-24 12:00:00	SL	1	220	0.275	106	23320	31.6	1.525	0	0.055	0.065	0.105	0.58	0.675		0.045	65	580	45	22	36		4
2018-09-10	Vietnam	Saigon	Thu Tiem	12:00:00	2018-09-10 12:00:00	SL	1	122	1.365	199	24278	62.34	2.015	0	0.11	0.04	0.75	0.4	0.27		0.445	40	400	445	6	57		15
2018-09-11	Vietnam	Saigon	Thu Tiem	12:00:00	2018-09-11 12:00:00	SL	1	62	0.5	228	14136	67.92	1.81	0	0.045	0.065	0.53	0.245	0.61		0.315	65	245	315	24	42		1
2018-09-12	Vietnam	Saigon	Thu Tiem	12:00:00	2018-09-12 12:00:00	SL	1	203		175	35525	47.255	2.53	0	0.075	0.03	0.945	0.67	0.67		0.14	30	670	140	7	63		2
2018-09-17	Vietnam	Saigon	Thu Tiem	12:00:00	2018-09-17 12:00:00	SL	1	230	0.4	4	920	28.23	0.735	0	0.07	0.04	0.075	0.14	0.35		0.06	40	140	60	8	10		3
2018-09-18	Vietnam	Saigon	Thu Tiem	12:00:00	2018-09-18 12:00:00	SL	1	261		0	0	11.5	1.06	0	0	0.045	0.11	0.24	0.54		0.125	45	240	125	17	21		6
2018-10-02	Vietnam	Saigon	Thu Tiem	12:00:00	2018-10-02 12:00:00	SL	1	128	0.2533	106	13568	16.6	0.355	0	0.035	0.035	0.14	0.07	0.075		0	35	70	0	10	7		1
2018-10-04	Vietnam	Saigon	Thu Tiem	12:00:00	2018-10-04 12:00:00	SL	1	220	0.3333	199	43780	18.65	0.94	0	0	0.04	0.205	0.13	0.34		0.225	40	130	225	6	17		2
2018-10-09	Vietnam	Saigon	Thu Tiem	12:00:00	2018-10-09 12:00:00	SL	1	158	0.3667	400	63200	36.58	1.51	0	0.035	0.08	0.385	0.445	0.375		0.19	80	445	190	24	40		5
2018-10-10	Vietnam	Saigon	Thu Tiem	12:00:00	2018-10-10 12:00:00	SL	1	115	0.4333	313	35995	34.47	2.105	0	0.05	0.075	0.665	0.1	0.165		1.05	75	100	1050	17	18		4
2018-10-11	Vietnam	Saigon	Thu Tiem	12:00:00	2018-10-11 12:00:00	SL	1	165	0.3667	531	87615	10.1	1.11	0	0.055	0.05	0.22	0.015	0.18		0.59	50	15	590	26	10		4
2018-10-11	Vietnam	Saigon	Thu Tiem	12:00:00	2018-10-11 12:00:00	SL	1	190	0.5667	1043	198170	26.9	1.915	0	0	0.085	0.97	0.18	0.38		0.3	85	180	300	30	37		12
2018-10-18	Vietnam	Saigon	Thu Tiem	12:00:00	2018-10-18 12:00:00	SL	1	180	0.25	144	25920	16.29	1.02	0	0.06	0.05	0.14	0.23	0.54		0	50	230	0	3	12		0
2018-10-19	Vietnam	Saigon	Thu Tiem	12:00:00	2018-10-19 12:00:00	SL	1	176	0.3	4	704	9.75	0.835	0	0	0.035	0.12	0.1	0.29		0.29	35	100	290	7	14		2
2018-10-23	Vietnam	Saigon	Thu Tiem	12:00:00	2018-10-23 12:00:00	SL	1	185		0	0	22.6	0.975	0	0.13	0.035	0.415	0.13	0.195		0.07	35	130	70	12	20		1
2018-10-25	Vietnam	Saigon	Thu Tiem	12:00:00	2018-10-25 12:00:00	SL	1	180	0.6	560	100800	27.57	1.485	0	0.075	0.06	0.35	0.17	0.425		0.405	60	170	405	20	14		5
2018-10-30	Vietnam	Saigon	Thu Tiem	12:00:00	2018-10-30 12:00:00	SL	1	180	0.55	124	22320	0	1.82	0	0.02	0.05	0.455	0.155	0.835		0.305	50	155	305	22	20		12
2018-10-31	Vietnam	Saigon	Thu Tiem	12:00:00	2018-10-31 12:00:00	SL	1	230	0.5333	153	35190	32.47	1.05	0	0.04	0.14	0.345	0.325	0.2		0	140	325	0	33	26		0
2018-11-01	Vietnam	Saigon	Thu Tiem	12:00:00	2018-11-01 12:00:00	SL	1	150	0.4333	16	2400	0	0.315	0	0	0.045	0.075	0.06	0.135		0	45	60	0	3	2		0
2018-11-09	Vietnam	Saigon	Thu Tiem	12:00:00	2018-11-09 12:00:00	SL	1	140	0.5733	256	35840	51.08	1.61	0	0.04	0.105	0.395	0.235	0.425		0.41	105	235	410	25	25		2
2018-11-13	Vietnam	Saigon	Thu Tiem	12:00:00	2018-11-13 12:00:00	SL	1	180	0.64	76	13680	30.36	1.16	0	0.12	0.09	0.555	0.195	0.2		0	90	195	0	24	30		0
2018-11-14	Vietnam	Saigon	Thu Tiem	12:00:00	2018-11-14 12:00:00	SL	1	300	1.176	389	116700	50.8	1.65	0	0.24	0.115	0.475	0.305	0.515		0	115	305	0	44	37		1
2018-11-16	Vietnam	Saigon	Thu Tiem	12:00:00	2018-11-16 12:00:00	SL	1	115	0.3333	57	6555	25.66	0.738	0	0.04	0.07	0.248	0.175	0.205		0	70	175	0	26	16		0
2018-11-21	Vietnam	Saigon	Thu Tiem	12:00:00	2018-11-21 12:00:00	SL	1	180	1.0933	196	35280	42.21	1.095	0	0.05	0.05	0.145	0.36	0.49		0	50	360	0	14	34		0
2018-12-28	Vietnam	Saigon	Thu Tiem	12:00:00	2018-12-28 12:00:00	SL	1	158	0.5167	555	87690	58.1	2.14	0	0.145	0.065	0.935	0.225	0.435		0.335	6	28	170	37	48		4
2018-12-30	Vietnam	Saigon	Thu Tiem	12:00:00	2018-12-30 12:00:00	SL	1	134	0.475	0	0	44.31	1.39	0	0.005	0.085	0.76	0.17	0.235		0.135	2	27	86	23	30		2
2018-12-03	Vietnam	Saigon	Thu Tiem	12:00:00	2018-12-03 12:00:00	SL	1	59	0.2	84	4956	39.18	0.725	0	0	0.055	0.3	0.225	0.145		0	0	18	48	20	20		0
2018-12-05	Vietnam	Saigon	Thu Tiem	12:00:00	2018-12-05 12:00:00	SL	1	50	0.4273	99	4950	47.4	1.97	0	0.09	0.07	0.255	0.51	0.64		0.405	3	23	35	35	39		4
2018-12-10	Vietnam	Saigon	Thu Tiem	12:00:00	2018-12-10 12:00:00	SL	1	177	0.64	493	87261	96.3	2.125	0	0.12	0.225	1.04	0.385	0.355		0	3	163	138	122	87		0
2018-12-11	Vietnam	Saigon	Thu Tiem	12:00:00	2018-12-11 12:00:00	SL	1	84.1667	0.53	2175	183063	50.1	1.965	0	0.16	0.055	0.52	0.42	0.23		0.58	5	17	101	37	27		2
2018-12-13	Vietnam	Saigon	Thu Tiem	12:00:00	2018-12-13 12:00:00	SL	1	205	0.66	901	184705	102.6	2.55	0	0.1	0.105	0.435	0.635	1.275		0	6	35	89	71	65		0
2018-07-17	Vietnam	Saigon	Thu Tiem	12:00:00	2018-07-17 12:00:00	TL	0.67	98	1.1667		150	32.17	0		0	0	0	0	0		0	0	4	29	7	13		5	0.4	0		0	0	0	0	0		0	0	0	2	0	1		0
2018-07-18	Vietnam	Saigon	Thu Tiem	12:00:00	2018-07-18 12:00:00	TL	0.67	318	NaN		170	22.3905	0		0	0	0	0	0		0	4	2	45	39	0		3	0	0		0	0	0	0	0		0	0	0	0	0	0		0
2018-07-19	Vietnam	Saigon	Thu Tiem	12:00:00	2018-07-19 12:00:00	TL	0.67	390	NaN		0	42.19	3.48		0.1	0.09	1.02	0.5	0.46		1.31	2	28	146	27	47		7	5.4	0.05		0	0.01	0	0	0.04		0	0	8	9	1	7		2
2018-07-20	Vietnam	Saigon	Thu Tiem	12:00:00	2018-07-20 12:00:00	TL	0.67	460	0.3956		930	16.27	0.8		0	0.04	0.2	0.17	0.26		0.13	0	1	50	15	22		9	7.25	0.05		0	0	0.02	0.03	0		0	0	1	4	3	4		0
2018-07-22	Vietnam	Saigon	Thu Tiem	12:00:00	2018-07-22 12:00:00	TL	0.67	370	0.455		0	9.18	0.77		0	0	0.15	0.27	0.35		0	0	0	9	10	16		0	0.3	0.12		0	0	0	0.05	0.07		0	0	0	0	1	6		0
2018-07-23	Vietnam	Saigon	Thu Tiem	12:00:00	2018-07-23 12:00:00	TL	0.67	418	0.3571		1666	2.595	0.875		0.075	0.035	0.105	0.195	0.345		0.12	1	10	13	15	79		1	0.76	0.155		0	0	0	0	0.155		0	0	0	0	1	7		0
2018-07-24	Vietnam	Saigon	Thu Tiem	12:00:00	2018-07-24 12:00:00	TL	0.67	495	0.26		1015	1.29	0.33		0	0	0.11	0.08	0.14		0	0	0	10	13	45		2	0	0		0	0	0	0	0		0	0	0	0	0	0		0
2018-07-25	Vietnam	Saigon	Thu Tiem	12:00:00	2018-07-25 12:00:00	TL	0.67	460	0.3		910	0.52	0.48		0	0	0.07	0.05	0.27		0.09	0	0	5	6	38		1	0	0.01		0	0	0	0	0.01		0	0	0	0	0	3		1
2018-07-26	Vietnam	Saigon	Thu Tiem	12:00:00	2018-07-26 12:00:00	TL	0.67	754	NaN		362	1.25	0.16		0	0.05	0.04	0	0.07		0	0	2	2	0	23		0	0	0.12		0	0.05	0	0	0.07		0	0	1	0	0	6		0
2018-07-27	Vietnam	Saigon	Thu Tiem	12:00:00	2018-07-27 12:00:00	TL	0.67	526	NaN		818	13.95	1.55		0	0.08	0.2	0.16	0.33		0.78	0	16	24	10	39		15	0.54	0		0	0	0	0	0		0	0	0	2	1	4		0
2018-07-28	Vietnam	Saigon	Thu Tiem	12:00:00	2018-07-28 12:00:00	TL	0.67	390	0.328		60	8.08	0.58		0.04	0.08	0.13	0.05	0.24		0.04	1	11	11	4	10		1	3.18	0.13		0	0	0.08	0	0.05		0	0	0	3	0	5		0
2018-07-29	Vietnam	Saigon	Thu Tiem	12:00:00	2018-07-29 12:00:00	TL	0.67	440	0.306		940	3.69	0.27		0	0	0	0.05	0.22		0	0	1	3	6	19		0	0.405	0		0	0	0	0	0		0	0	0	1	0	2		0
2018-07-30	Vietnam	Saigon	Thu Tiem	12:00:00	2018-07-30 12:00:00	TL	0.67	660	0.2		1590	1.76	2.19		0	0.07	0.12	0.07	0.33		1.6	0	21	5	4	135		2	0	0.1		0	0.03	0	0	0.07		0	0	2	0	0	17		0
2018-08-08	Vietnam	Saigon	Thu Tiem	12:00:00	2018-08-08 12:00:00	TL	0.67	536	0.36		1038	1.105	0.685		0.08	0.035	0	0.06	0.45		0.06	2	5	0	12	45		2	0	0.085		0	0	0	0	0.085		0	0	0	0	0	9		0
2018-08-10	Vietnam	Saigon	Thu Tiem	12:00:00	2018-08-10 12:00:00	TL	0.67	600	0.176		1710	18.835	0.075		0	0	0	0	0.075		0	0	2	0	1	18		0	0	0.04		0	0	0	0.04	0		0	0	0	0	1	3		0
2018-08-16	Vietnam	Saigon	Thu Tiem	12:00:00	2018-08-16 12:00:00	TL	0.67	562	0.51		878	16.9	0.665		0.035	0.04	0.08	0.165	0.27		0.075	2	9	14	20	30		2	1.005	0.06		0	0	0	0	0.06		0	2	7	0	20	3		0
2018-08-22	Vietnam	Saigon	Thu Tiem	12:00:00	2018-08-22 12:00:00	TL	0.67	682	0.17		1645	86.2	0.19		0	0	0.05	0.045	0.095		0	0	0	3	3	17		0	0	0.01		0	0	0	0	0.01		0	0	0	0	0	2		0
2018-08-24	Vietnam	Saigon	Thu Tiem	12:00:00	2018-08-24 12:00:00	TL	0.67	700	NaN		780	1.05	0.29		0.08	0	0	0.075	0.135		0	1	0	0	3	24		0	0	0		0	0	0	0	0		0	0	0	0	0	0		0
2018-09-10	Vietnam	Saigon	Thu Tiem	12:00:00	2018-09-10 12:00:00	TL	0.67	314	0.45		3948	21.695	1.042		0.085	0	0.302	0.125	0.23		0.3	2	2	50	21	37		2	1.925	0.21		0	0	0.125	0.05	0.035		0	0	0	4	6	8		0
2018-09-11	Vietnam	Saigon	Thu Tiem	12:00:00	2018-09-11 12:00:00	TL	0.67	232	0.3		3358	9.22	0.625		0	0.045	0.225	0.14	0.215		0	0	3	44	20	31		0	0.29	0		0	0	0	0	0		0	0	0	3	2	8		0
2018-09-12	Vietnam	Saigon	Thu Tiem	12:00:00	2018-09-12 12:00:00	TL	0.67	460	0.4333		2280	18.72	1.345		0	0.035	0.22	0.665	0.215		0.21	0	4	46	39	55		7	6.895	0.265		0	0	0.015	0.07	0.18		0	0	1	7	10	25		0
2018-09-17	Vietnam	Saigon	Thu Tiem	12:00:00	2018-09-17 12:00:00	TL	0.67	460	0.3		120	3.79	0.24		0	0.03	0.06	0.06	0.06		0.03	0	1	1	5	14		1	0	0		0	0	0	0	0		0	0	0	0	0	0		0
2018-09-18	Vietnam	Saigon	Thu Tiem	12:00:00	2018-09-18 12:00:00	TL	0.67	572	NaN		0	7.29	0.255		0	0	0	0.04	0.175		0.04	0	0	0	8	21		6	0	0		0	0	0	0	0		0	0	0	0	0	0		0
2018-10-02	Vietnam	Saigon	Thu Tiem	12:00:00	2018-10-02 12:00:00	TL	0.67	360	0.4833		3300	1.42	0.29		0	0	0.09	0.05	0.15		0	0	1	16	4	23		1	0.97	0.125		0	0	0.085	0	0.04		0	0	0	3	1	10		0
2018-10-04	Vietnam	Saigon	Thu Tiem	12:00:00	2018-10-04 12:00:00	TL	0.67	268	0.375		5290	10.1	1.01		0	0.05	0.435	0.12	0.275		0.13	0	5	29	12	48		1	0.12	0.04		0	0	0	0	0.04		0	0	0	0	0	7		0
2018-10-09	Vietnam	Saigon	Thu Tiem	12:00:00	2018-10-09 12:00:00	TL	0.67	280	0.5333		4364	26.6	1.515		0.105	0.055	0.375	0.16	0.61		0.21	3	12	72	23	46		0	0.75	0.055		0	0	0.015	0	0.04		0	0	0	4	1	13		0
2018-10-10	Vietnam	Saigon	Thu Tiem	12:00:00	2018-10-10 12:00:00	TL	0.67	262	0.3667		4712	21.36	1.54		0.08	0.06	0.5	0.205	0.435		0.26	2	19	127	25	62		5	0	0		0	0	0	0	0		0	0	0	0	0	0		0
2018-10-18	Vietnam	Saigon	Thu Tiem	12:00:00	2018-10-18 12:00:00	TL	0.67	360	0.3333		1980	7.68	0.695		0	0	0.085	0.19	0.42		0	0	0	5	4	40		0	1.26	0.675		0	0	0	0	0.14		0.535	0	0	0	0	6		1
2018-10-19	Vietnam	Saigon	Thu Tiem	12:00:00	2018-10-19 12:00:00	TL	0.67	360	0.2		2640	6.1	0.125		0	0	0.03	0	0.095		0	0	0	1	1	11		0	0	0.02		0	0	0	0	0.02		0	0	0	0	0	4		0
2018-10-23	Vietnam	Saigon	Thu Tiem	12:00:00	2018-10-23 12:00:00	TL	0.67	330	0.5		3720	18.43	1.025		0.045	0.045	0.415	0.325	0.195		0	1	15	52	17	28		1	0	0.025		0.025	0	0	0	0		0	1	0	0	0	0		0
2018-10-25	Vietnam	Saigon	Thu Tiem	12:00:00	2018-10-25 12:00:00	TL	0.67	410	0.3		0	24.25	1.225		0.08	0.04	0.63	0.27	0.105		0.1	2	9	56	26	16		1	0	0		0	0	0	0	0		0	0	0	0	0	0		0
2018-10-30	Vietnam	Saigon	Thu Tiem	12:00:00	2018-10-30 12:00:00	TL	0.67	420	0.525		1270	18.88	0.945		0.085	0.03	0.51	0.205	0.08		0.035	3	5	64	22	8		2	0	0		0	0	0	0	0		0	0	0	0	0	0		0
2018-10-31	Vietnam	Saigon	Thu Tiem	12:00:00	2018-10-31 12:00:00	TL	0.67	360	0.65		600	0	0.105		0	0	0	0.045	0.06		0	0	1	1	1	9		0	0	0		0	0	0	0	0		0	0	0	0	0	0		0
2018-11-01	Vietnam	Saigon	Thu Tiem	12:00:00	2018-11-01 12:00:00	TL	0.67	480	NaN		0	1.35	0.425		0	0.03	0.125	0.06	0.075		0.135	0	1	9	1	3		1	0	0		0	0	0	0	0		0	0	0	0	0	0		0
2018-11-09	Vietnam	Saigon	Thu Tiem	12:00:00	2018-11-09 12:00:00	TL	0.67	260	0.2667		3360	2.6	0.985		0	0.02	0.64	0.135	0.19		0	0	2	23	11	31		0	0	0		0	0	0	0	0		0	0	0	0	0	0		0
2018-11-16	Vietnam	Saigon	Thu Tiem	12:00:00	2018-11-16 12:00:00	TL	0.67	480	0.375		3780	11.11	0.655		0.025	0.025	0.1	0.11	0.34		0.055	1	2	22	12	27		4	0.28	0.155		0	0	0.045	0	0.11		0	0	0	2	0	8		4
2018-11-21	Vietnam	Saigon	Thu Tiem	12:00:00	2018-11-21 12:00:00	TL	0.67	340	0.3		2560	178.92	0.895		0.04	0.045	0.12	0.15	0.255		0.285	1	8	14	10	39		1	0	0		0	0	0	0	0		0	0	0	0	0	0		0
2018-07-26	Vietnam	Saigon	Thu Tiem	12:00:00	2018-07-26 12:00:00	ML	0.67	810	NaN		1220	1.02			0	0.1	0.005	0	0.26		0.04	0	10	1	0	70		3	0.11			0	0	0	0	0		0	0	2	0	0	1		0	0
2018-07-27	Vietnam	Saigon	Thu Tiem	12:00:00	2018-07-27 12:00:00	ML	0.67	630	NaN		255	7.66			0	0.04	0.11	0.04	0.11		0.05	0	3	4	1	20		10	0			0	0	0	0	0		0	0	0	0	0	4		0	0
2018-07-28	Vietnam	Saigon	Thu Tiem	12:00:00	2018-07-28 12:00:00	ML	0.67	635	0.2425		30	3.26			0	0.04	0.08	0.13	0.28		0	0	8	6	3	20		1	0			0	0	0	0	0		0	0	1	0	0	4		0	0
2018-07-30	Vietnam	Saigon	Thu Tiem	12:00:00	2018-07-30 12:00:00	ML	0.67	528	0.375		4980	2.6			0	0.13	0.04	0.13	0.23		0	0	12	1	11	98		0	0			0	0	0	0	0		0	0	6	0	0	5		0	0
[truncated: 15 more columns]

## Sheet: Visual counting
Date	Time	Timestamp	Bridge	Duration	Plastic transport [item/minute] for 15 m segments Negative indicates upstream flow direction													Flow velocity [m/s] Negative indicates upstream flow direction
					1	2	3	4	5	6	7	8	9	10	11	12	TOTAL	1	2	3	4	5	6	7	8a	8b	9	10	11
2018-03-01	08:30:00	2018-03-01 08:30:00	Thu Thiem	2	13.5	12	146.5	83.5	11.5	7.5	3	17.5		2	2		299
2018-03-01	11:15:00	2018-03-01 11:15:00	Thu Thiem	2	5	4	18	32.5	18	8	17						102.5
2018-03-01	13:00:00	2018-03-01 13:00:00	Thu Thiem	2	-1	-9	-19	-5	-3	-1	-1	-2		-1	-1	-120	-163
2018-03-01	14:30:00	2018-03-01 14:30:00	Thu Thiem	2	0	0	0	-12	-10	-9	-3	-6		-96	-32	-22	-190
2018-03-01	16:00:00	2018-03-01 16:00:00	Thu Thiem	2	0	0	-1	-9	-9	-11	-11	-6		-22	-44	-50	-163
2018-03-02	08:15:00	2018-03-02 08:15:00	Thu Thiem	2	5	15	22	9	84	37	49	17		1	7	0	246
2018-03-02	09:10:00	2018-03-02 09:10:00	Thu Thiem	2	11	11	350	80	19	48	4	6		0	0	0	529
2018-03-02	10:00:00	2018-03-02 10:00:00	Thu Thiem	2	6	4	230	159	26	7	3	8		1	0	0	444
2018-03-02	11:10:00	2018-03-02 11:10:00	Thu Thiem	2	4	24	220	130	24	6	6	6		5	2	0	427
2018-03-02	12:00:00	2018-03-02 12:00:00	Thu Thiem	2	5	1	165	290	11	8	5	5		5	5	5	505
2018-03-02	12:30:00	2018-03-02 12:30:00	Thu Thiem	2	1	4	1	19	35	16	0	-5		-12	-16	-57	-14
2018-03-02	13:45:00	2018-03-02 13:45:00	Thu Thiem	2	-1	0	-8	-6	-24	-2	-6	-11		0	-1	-72	-131
2018-03-02	14:45:00	2018-03-02 14:45:00	Thu Thiem	2	0	-6	-2	-4	-18	-8	-8	-11		-14	-20	-181	-272
2018-03-02	15:45:00	2018-03-02 15:45:00	Thu Thiem	2	0	0	-3	-4	-15	-5	-1	-3		-50	-45	-126	-252
2018-03-03	08:00:00	2018-03-03 08:00:00	Thu Thiem	2	7	27	66	3	7	1	4	0		2	3	29	149
2018-03-03	09:00:00	2018-03-03 09:00:00	Thu Thiem	2	0	0	0	0	5	42	12	57		6	10	5	137
2018-03-03	10:00:00	2018-03-03 10:00:00	Thu Thiem	2	11	39	89	85	56	5	8	5		5	0	3	306
2018-03-03	11:00:00	2018-03-03 11:00:00	Thu Thiem	2	3	7	149	44	26	9	4	14		3	1	0	260
2018-03-03	12:00:00	2018-03-03 12:00:00	Thu Thiem	2	20	48	169	164	5	5	5	5		5	5	5	436
2018-03-03	12:30:00	2018-03-03 12:30:00	Thu Thiem	2	0	6	169	169	19	2	4	0		0	0	-4	365
2018-03-03	13:00:00	2018-03-03 13:00:00	Thu Thiem	2	0	7	11	2	40	15	1	2		-1	-2	-75	0
2018-03-03	14:00:00	2018-03-03 14:00:00	Thu Thiem	2	-4	-2	-16	-4	-3	-5	0	-1		0	-11	-78	-124
2018-03-03	15:00:00	2018-03-03 15:00:00	Thu Thiem	2	0	-2	0	-8	-12	-14	-4	-8		-3	-18	-260	-329
2018-03-03	16:00:00	2018-03-03 16:00:00	Thu Thiem	2	0	-4	0	-2	-13	0	-2	-2		-4	-10	-41	-78
2018-03-05	08:15:00	2018-03-05 08:15:00	Thu Thiem	2	0	0	0	0	4	0	169	160		10	39	102	484
2018-03-05	09:00:00	2018-03-05 09:00:00	Thu Thiem	2	41	17	18	42	32	10	4	0		2	18	43	227
2018-03-05	10:00:00	2018-03-05 10:00:00	Thu Thiem	2	85	23	12	4	4	6	4	8		6	10	28	190
2018-03-05	11:00:00	2018-03-05 11:00:00	Thu Thiem	2	10	12	185	237	38	18	4	2		0	13	0	519
2018-03-05	12:00:00	2018-03-05 12:00:00	Thu Thiem	2	8	53	330	83	91	10	2	4		2	0	0	583
2018-03-05	13:00:00	2018-03-05 13:00:00	Thu Thiem	2	6	4	120	135	115	41	5	4		7	1	0	438
2018-03-05	13:30:00	2018-03-05 13:30:00	Thu Thiem	2	11	7	64	103	18	2	4	10		0	0	0	219
2018-03-05	14:00:00	2018-03-05 14:00:00	Thu Thiem	2	0	0	0	0	0	0	0	0		0	0	0	0
2018-03-05	15:15:00	2018-03-05 15:15:00	Thu Thiem	2	-13	-11	-11	-5	-2	-2	-4	-2		-5	-12	-146	-213
2018-03-05	16:00:00	2018-03-05 16:00:00	Thu Thiem	2	0	0	0	17	-12	-4	-8	-3		-6	-50	-14	-80
2018-03-06	07:30:00	2018-03-06 07:30:00	Thu Thiem	2	0	-1	0	-3	0	-12	-121		-33	-6	0	-1	-177
2018-03-06	08:30:00	2018-03-06 08:30:00	Thu Thiem	2	0	10	12	21	10	64	4		5	15	10	45	196
2018-03-06	10:10:00	2018-03-06 10:10:00	Thu Thiem	2	78	79	16	1	7	4	3		0	2	0	0	190
2018-03-06	11:30:00	2018-03-06 11:30:00	Thu Thiem	2	3	36	16	180	92	231	28		4	5	2	0	597
2018-03-06	13:00:00	2018-03-06 13:00:00	Thu Thiem	2	0	18	130	150	3	7	2		0	2	30	0	342
2018-03-06	14:00:00	2018-03-06 14:00:00	Thu Thiem	2	0	150	250	75	2	0	4		3	5	0	0	489
2018-03-07	08:00:00	2018-03-07 08:00:00	Thu Thiem	2	0	0	0	-7	-8	-274	-8		-1	0	0	0	-298
2018-03-07	09:00:00	2018-03-07 09:00:00	Thu Thiem	2	0	0	0	-1	-10	-124	-45		0	0	0	-36	-216
2018-03-07	10:00:00	2018-03-07 10:00:00	Thu Thiem	2	8	10	233	10	4	0	10		10	-3	-50	-20	212
2018-03-07	11:00:00	2018-03-07 11:00:00	Thu Thiem	2	288	24	180	600	260	284	25		5	0	2	0	1668
2018-03-07	12:00:00	2018-03-07 12:00:00	Thu Thiem	2	9	13	12	14	4	10	55		51	13	2	0	183
2018-03-07	13:00:00	2018-03-07 13:00:00	Thu Thiem	2	0	2	2	565	0	2	2		0	10	14	0	597
2018-03-07	14:00:00	2018-03-07 14:00:00	Thu Thiem	2	43	13	24	420	125	9	4		0	0	0	0	638
2018-03-07	15:00:00	2018-03-07 15:00:00	Thu Thiem	2	0	2	6	4	9	25	35		0	17	-2	-28	68
2018-03-07	16:00:00	2018-03-07 16:00:00	Thu Thiem	2	-1	-2	-1	-8	-10	-7	-6		-6	-13	-6	-180	-240
2018-03-09	08:30:00	2018-03-09 08:30:00	Thu Thiem	2	4	0	0	-8	0	-2	-81		-90	-20	-20	-40	-257
2018-03-09	09:15:00	2018-03-09 09:15:00	Thu Thiem	2	0	0	0	0	-21	-142	-52		-50	-6	0	0	-271
2018-03-09	10:05:00	2018-03-09 10:05:00	Thu Thiem	2	0	0	0	0	-16	-204	-2		-2	0	-7	0	-231
2018-03-09	10:35:00	2018-03-09 10:35:00	Thu Thiem	2	0	0	0	-1	-51	-48	-38		-6	0	0	0	-144
2018-03-09	11:05:00	2018-03-09 11:05:00	Thu Thiem	2	0	0	0	1	2	0	0		0	0	0	0	3
2018-03-09	11:25:00	2018-03-09 11:25:00	Thu Thiem	2	1	0	2	0	0	0	0		0	0	0	0	3
2018-03-09	13:20:00	2018-03-09 13:20:00	Thu Thiem	2	62	99	70	4	0	0	1		0	48	2	4	290
2018-03-09	14:00:00	2018-03-09 14:00:00	Thu Thiem	2	4	1	2	56	213	21	4		0	3	12	0	316
2018-03-09	14:45:00	2018-03-09 14:45:00	Thu Thiem	2	0	4	6	0	0	0	1		0	5	3	0	19
2018-03-09	15:15:00	2018-03-09 15:15:00	Thu Thiem	2	0	0	1	1	3	4	13		0	5	0	0	27
2018-03-09	15:50:00	2018-03-09 15:50:00	Thu Thiem	2	0	3	0	0	3	0	0		0	0	35	14	55
2018-03-10	09:45:00	2018-03-10 09:45:00	Thu Thiem	2	1	3	1	65	3	0	0		6	54	32	0	165
2018-03-10	09:35:00	2018-03-10 09:35:00	Thu Thiem	2	16	2	0	53	76	1	2		3	99	27	0	279
2018-03-10	10:50:00	2018-03-10 10:50:00	Thu Thiem	2	0	0	0	10	60	105	78		50	3	0	0	306
2018-03-10	13:15:00	2018-03-10 13:15:00	Thu Thiem	2	0	0	0	0	0	0	0		0	0	0	0	0
2018-03-12	07:45:00	2018-03-12 07:45:00	Thu Thiem	2	0	72	210	102	44	7	4		0	0	2	0	441
2018-03-12	08:15:00	2018-03-12 08:15:00	Thu Thiem	2	17	37	7	0	0	0	0		0	0	0	-15	46
2018-03-12	09:40:00	2018-03-12 09:40:00	Thu Thiem	2	-35	-74	-10	-2	-17	-8	-11		-12	-6	-4	-23	-202
2018-03-12	10:50:00	2018-03-12 10:50:00	Thu Thiem	2	-30	-35	-28	-54	-11	-16	0		-15	-35	-30	-50	-304
2018-03-12	13:30:00	2018-03-12 13:30:00	Thu Thiem	2	-3	-2	-5	-13	-22	-150	-200		-5	-6	0	-6	-412
2018-03-12	14:15:00	2018-03-12 14:15:00	Thu Thiem	2	-5	-3	-1	-8	-13	-55	-215		-100	-8	-3	-8	-419
2018-03-12	15:00:00	2018-03-12 15:00:00	Thu Thiem	2	-5	-5	-6	-4	-6	-8	-120		-32	-2	0	-2	-190
2018-03-12	15:40:00	2018-03-12 15:40:00	Thu Thiem	2	0	0	0	0	0	-4	-220		-120	-100	-4	0	-448
2018-03-13	07:30:00	2018-03-13 07:30:00	Thu Thiem	2	170	60	40	5	4	2	1		0	14	40	0	336
2018-03-13	08:15:00	2018-03-13 08:15:00	Thu Thiem	2	53	17	15	5	2	2	4		0	0	0	0	98
2018-03-13	09:15:00	2018-03-13 09:15:00	Thu Thiem	2	0	0	0	0	0	0	0		0	0	0	0	0
2018-03-13	09:55:00	2018-03-13 09:55:00	Thu Thiem	2	-70	-45	-25	-35	-73	-16							-264
2018-03-13	10:45:00	2018-03-13 10:45:00	Thu Thiem	2	-30	-67	-50	-37	-20	-5	-25		-5	-25	-13	-300	-577
2018-03-13	11:30:00	2018-03-13 11:30:00	Thu Thiem	2	0	-8	-6	-200	-40	-7	-6		-4	-10	-80	-30	-391
2018-03-13	12:15:00	2018-03-13 12:15:00	Thu Thiem	2	-40	-70	0	-120	-30	-2	0		-45	-180	-10	-70	-567
2018-03-13	13:00:00	2018-03-13 13:00:00	Thu Thiem	2	-60	0	0	-40	-40	-30	-110		-200	-20	-2	0	-502
2018-03-13	13:45:00	2018-03-13 13:45:00	Thu Thiem	2	-20	0	0	-60	-210	-160	-60		-20	0	0	0	-530
2018-03-13	14:15:00	2018-03-13 14:15:00	Thu Thiem	2	-30	0	-1	0	-240	-180	-80		-110	-20	0	0	-661
2018-05-04	10:45:00	2018-05-04 10:45:00	Thu Thiem	2	4	96	18	35	0	0	0		5	8	10	15	191
2018-05-04	11:07:00	2018-05-04 11:07:00	Thu Thiem	2	6	2	0	7	2	9	55		0	3	0	2	86
2018-05-04	11:27:00	2018-05-04 11:27:00	Thu Thiem	2	0	2	46	80	41	18	53		0	23	0	0	263
2018-05-08	09:00:00	2018-05-08 09:00:00	Thu Thiem	2	0	0	0	4	9	5	61		21	40	62	89	291	0.001001	0.001001	0.001001	0.625	0.588235	0.454545	0.892857		0.934579	0.657895	0.934579	0.483092
2018-05-08	10:15:00	2018-05-08 10:15:00	Thu Thiem	2	0	2	4	0	0	4	2		40	2	0	0	54	0.001001	0.001001	0.001001	0.384615	0.4	0.414938	0.374532		0.37037	0.763359	0.892857	0.001001
2018-05-08	11:00:00	2018-05-08 11:00:00	Thu Thiem	2	0	0	0	23	6	0	1		5	5	0	78	118	0.001001	0.001001	0.001001	0.520833	0.606061	0.564972	0.001001		0.609756	0.549451	0.609756	0.325733
2018-05-08	12:30:00	2018-05-08 12:30:00	Thu Thiem	2	0	0	0	0	0	0	0		0	1	0	9	10	0.001001	0.001001	0.001001	0.001001	0.001001	0.18797	0.001001		0.316456	0.001001	0.421941	0.298507
2018-05-11	08:00:00	2018-05-11 08:00:00	Thu Thiem	2	8	2	0	1	2	0	2		3	0	6	4	28
2018-05-11	08:34:00	2018-05-11 08:34:00	Thu Thiem	2	5	4	0	1	3	0	2		4	3	0	8	30
2018-05-11	09:25:00	2018-05-11 09:25:00	Thu Thiem	2	-32	-18	-20	-20	0	-17	0		-28	-37	-6	-24	-202
2018-05-11	10:04:00	2018-05-11 10:04:00	Thu Thiem	2	-77	-59	-23	-232	-28	-16	-14		-7	-53	-25	-6	-540
2018-05-11	10:45:00	2018-05-11 10:45:00	Thu Thiem	2	-92	-39	-2	0	0	-8	-6		-14	-156	-111	-60	-488
2018-05-11	11:20:00	2018-05-11 11:20:00	Thu Thiem	2	-141	-128	0	-202	0	-2	-6		-35	-47	-20	-235	-816
2018-05-11	13:04:00	2018-05-11 13:04:00	Thu Thiem	2	-11	-1	0	-180	-40	-48	-24		-5	-39	-38	-59	-445
2018-05-11	13:37:00	2018-05-11 13:37:00	Thu Thiem	2	-5	-1	0	-12	-26	-4	-13		0	-8	-17	-49	-135
2018-05-11	14:19:00	2018-05-11 14:19:00	Thu Thiem	2	0	-2	-2	-22	-144	0	-12		-50	-7	-10	-7	-256
2018-05-11	14:40:00	2018-05-11 14:40:00	Thu Thiem	2	0	0	0	-2	0	-1	-20		-6	-6	-5	0	-40
2018-05-11	15:05:00	2018-05-11 15:05:00	Thu Thiem	2	0	-1	0	0	-4	-1	-7		-6	-12	-5	0	-36
2018-05-15	08:22:00	2018-05-15 08:22:00	Thu Thiem	2	19	14	15	27	15	17	130		52	85	1	10	385	0.526316	0.588235	0.546448	0.568182	0.625	0.689655	0.769231		0.714286	-0.625	0.555556	0.507614
2018-05-15	08:47:00	2018-05-15 08:47:00	Thu Thiem	2	4	2	42	10	2	14	8		0	25	0	0	107	0.609756	0.657895	0.724638	0.609756	0.699301	0.609756	0.666667		0.578035	0.769231	-0.001001	-0.001001
2018-05-15	09:15:00	2018-05-15 09:15:00	Thu Thiem	2	0	0	3	11	18	7	5		3	8	0	0	55	0.632911	0.740741	0.714286	0.636943	0.833333	0.813008	0.5		0.485437	0.469484	-0.001001	-0.001001
2018-05-15	09:55:00	2018-05-15 09:55:00	Thu Thiem	2	3	1	25	20	23	107	1		3	15	0	0	198	0.47619	0.543478	0.662252	0.625	0.714286	0.719424	0.520833		0.34965	0.558659	-0.001001	-0.001001
2018-05-15	10:20:00	2018-05-15 10:20:00	Thu Thiem	2	0	0	7	7	3	15	11		6	45	0	0	94	-0.001001	0.471698	0.636943	0.526316	0.625	0.540541	0.505051		0.454545	0.436681	-0.001001	-0.001001
2018-05-15	10:56:00	2018-05-15 10:56:00	Thu Thiem	2	0	3	5	36	109	22	30		0	27	0	0	232	-0.001001	0.512821	0.561798	0.434783	0.518135	0.4329	0.337838		0.377358	0.236967	-0.001001	-0.001001
2018-05-15	11:30:00	2018-05-15 11:30:00	Thu Thiem	2	8	13	18	4	7	2	1		2	68	0	0	123	-0.15748	0.168634	0.206186	0.160514	0.211864	0.331126	0.337838		0.285714	0.261097	-0.001001	-0.001001
2018-05-15	13:45:00	2018-05-15 13:45:00	Thu Thiem	2	-3	-14	0	-40	-15	-13	-1		-3	-3	-8	0	-100	-0.362319	-0.387597	-0.367647	-0.52356	-0.724638	-0.452489	-0.331126		-0.714286	-0.657895	-0.757576	-0.001001
2018-05-15	13:21:00	2018-05-15 13:21:00	Thu Thiem	2	-3	-1	0	-12	-5	-4	-10		-4	-6	-7	-9	-61	-0.340136	-0.35461	-0.001001	-0.549451	-0.540541	-0.42735	-0.617284		-0.625	-0.628931	-0.719424	-0.263158
2018-05-15	14:21:00	2018-05-15 14:21:00	Thu Thiem	2	0	-1	0	-13	-4	-1	-2		0	-22	-5	-35	-83	-0.228311	-0.291545	-0.001001	-0.460829	-0.423729	-0.558659	-0.520833		-0.001001	-0.568182	-0.793651	-0.255754
2018-05-15	14:38:00	2018-05-15 14:38:00	Thu Thiem	2	-4	-5	0	-2	-2	0	-5		-3	-9	-20	-21	-71	-0.258398	-0.460829	-0.001001	-0.277008	-0.323625	-0.485437	-0.490196		-0.555556	0.584795	-0.70922	-0.248756
2018-05-18	08:20:00	2018-05-18 08:20:00	Thu Thiem	2	0	0	0	-2	-1	0	0		0	0	0	0	-3	0.001001	0.001001	0.001001	-0.03125	-0.125	-0.001001	-0.175439		0.001001	0.001001	0.001001	0.001001
2018-05-18	09:10:00	2018-05-18 09:10:00	Thu Thiem	2	7	1	2	2	35	14	39		5	32	20	45	202	0.156986	0.167504	0.192308	0.165289	0.178253	0.230415	0.244499		0.2	0.0208333	0.208333	0.181818
2018-05-18	09:49:00	2018-05-18 09:49:00	Thu Thiem	2	4	7	5	17	17	12	7		0	0	28	240	337	0.377358	0.344828	0.361011	0.253807	0.27933	0.33557	0.271003		-0.001001	-0.001001	-0.001001	0.25
2018-05-18	10:10:00	2018-05-18 10:10:00	Thu Thiem	2	6	7	15	8	15	9	11		3	10	4	9	97	0.248756	0.323625	0.409836	0.485437	0.361011	0.581395	0.374532		0.434783	0.454545	0.454545	0.285714
2018-05-18	10:38:00	2018-05-18 10:38:00	Thu Thiem	2	0	25	53	286	116	75	25		2	22	2	9	615	0.337838	0.471698	0.505051	0.75188	0.515464	0.581395	0.625		0.454545	0.588235	0.588235	0.25
2018-05-18	11:36:00	2018-05-18 11:36:00	Thu Thiem	2	0	4	8	15	57	19	8		6	26	13	0	156	0.434783	0.5	0.588235	0.625	0.625	0.666667	0.555556		0.454545	-0.001001	-0.001001	-0.001001
2018-05-22	08:21:00	2018-05-22 08:21:00	Thu Thiem	2	-42	-30	0	-129	0	0	-3		-5	-83	-56	0	-348	-0.653595	-0.487805	-0.469484	-0.001001	-0.8	-0.478469	-0.5		-0.714286	-0.769231	-0.819672	-0.001001
2018-05-22	08:48:00	2018-05-22 08:48:00	Thu Thiem	2	-28	-102	0	-85	0	-1	0		-6	-32	-27	-20	-301	-0.694444	-0.571429	-0.001001	-0.485437	-0.42735	-0.606061	-0.001001		-0.666667	-0.625	-0.819672	-0.15625
2018-05-22	09:26:00	2018-05-22 09:26:00	Thu Thiem	2	-229	-207	0	-320	-1	-8	0		-	-2	-3	0	-770	-0.289017	-0.416667	-0.001001	-0.212766	-0.001001	-0.671141	-0.404858		-0.001001	0.588235	-0.649351	-0.001001
2018-05-22	09:50:00	2018-05-22 09:50:00	Thu Thiem	2	-53	-11	-	-70	-28	-4	-		-	-	-7	0	-173	-0.319489	-0.307692	-0.001001	-0.363636	-0.411523	-0.396825	-0.001001		-0.001001	-0.001001	-0.625	-0.001001
2018-05-22	10:30:00	2018-05-22 10:30:00	Thu Thiem	2	-13	-5	-	-16	-17	-	-1		-1	0	0	0	-53	-0.319489	-0.357143	-0.001001	0.416667	-0.384615	-0.001001	-0.398406		-0.3367	-0.001001	-0.001001	-0.001001
2018-05-22	11:20:00	2018-05-22 11:20:00	Thu Thiem	2	-19	-4	-	-13	-2	-2	0		-6	0	0	0	-46	-0.212766	-0.232558	-0.001001	-0.212766	-0.30303	-0.3125	-0.357143		-0.507614	-0.001001	-0.001001	-0.001001
2018-05-22	11:45:00	2018-05-22 11:45:00	Thu Thiem	2	0	0	0	-4	-1	-12	-44		-2	0	0	0	-63	-0.001001	-0.001001	-0.001001	-0.280899	-0.4	-0.330033	-0.290698		-0.581395	-0.001001	-0.001001	-0.001001
2018-05-24	08:23:00	2018-05-24 08:23:00	Thu Thiem	2	-106	-87	0	-68	-1	-2	-1		0	-9	0	-2.8	-276.8	-0.454545	-0.001001	-0.37037	-0.526316	-0.625	-0.47619	-0.001001		-0.666667	-0.666667	-0.555556	-0.001001
2018-05-24	09:27:00	2018-05-24 09:27:00	Thu Thiem	2	-7	-20	0	-59	0	-5	0		-1	-6	0	-1.9	-99.9	-0.625	-0.001001	-0.454545	-0.001001	-0.588235	-0.454545	-0.588235		-0.588235	-0.588235	-0.625	-0.001001
2018-05-24	10:17:00	2018-05-24 10:17:00	Thu Thiem	2	-12	-8	-2	-79	-4	-4	-2		-3	-10	0	-2.3	-126.3	-0.333333	-0.37037	-0.555556	-0.625	-0.714286	-0.47619	-0.714286		-0.769231	-0.769231	-0.714286	-0.001001
2018-05-24	10:44:00	2018-05-24 10:44:00	Thu Thiem	2	-22	-6	0	-35	0	0	0		-1	-13	-36	-1.9	-114.9	-0.47619	-0.001001	-0.588235	-0.625	-0.001001	-0.454545	-0.714286		-0.769231	-0.769231	-0.666667	-0.3125
2018-05-24	11:10:00	2018-05-24 11:10:00	Thu Thiem	2	-5	-8	0	-14	-1	-1	-2		0	-2	-25	-2.6	-60.6	-0.5	-0.001001	-0.555556	-0.666667	-0.625	-0.47619	-0.714286		-0.714286	-0.714286	-0.714286	-0.357143
2018-05-24	12:41:00	2018-05-24 12:41:00	Thu Thiem	2	-14	-5	0	0	-14	-14	-19		-9	-23	-4	-3.6	-105.6	-0.3125	-0.001001	-0.001001	-0.5	-0.769231	-0.434783	-0.625		-0.666667	-0.666667	-0.769231	-0.27027
2018-05-24	13:15:00	2018-05-24 13:15:00	Thu Thiem	2	-14	0	0	0	-3	-3	-16		0	-15	-9	-3.1	-63.1	-0.001001	-0.001001	-0.5	-0.625	-0.625	-0.384615	-0.769231		-0.666667	-0.666667	-0.666667	-0.243902
2018-05-24	13:51:00	2018-05-24 13:51:00	Thu Thiem	2	-2	0	0	-4	0	0	-4		-3	-5	0	0	-18	-0.001001	-0.001001	-0.238095	-0.588235	-0.588235	-0.384615	-0.714286		-0.666667	-0.666667	-0.666667	-0.001001
2018-05-25	08:23:00	2018-05-25 08:23:00	Thu Thiem	2	-5	0	-4	0	0	-1	-3		0	0	-1	-15	-29	-0.149254	-0.163934	-0.147059	-0.001001	-0.001001	-0.117647	-0.108696		-0.175439	-0.001001	-0.163934	-0.169492
2018-05-25	09:15:00	2018-05-25 09:15:00	Thu Thiem	2	-56	-4	-2	-1	0	-1	0		-1	0	0	-87	-152	-0.0714286	-0.0769231	-0.0833333	-0.0714286	0.571429	-0.136986	-0.113636		-0.357143	-0.416667	-0.001001	-0.001001
2018-05-25	09:55:00	2018-05-25 09:55:00	Thu Thiem	2	-12	-27	0	-5	0	-2	-1		-2	-17	-5	-89	-160	-0.555556	-0.666667	-0.001001	-0.666667	-0.588235	-0.666667	-0.384615		-0.526316	-0.714286	-0.588235	-0.001001
2018-05-25	10:31:00	2018-05-25 10:31:00	Thu Thiem	2	-88	-27	0	-3	0	-2	-1		0	-89	-6	-90	-306	-0.526316	-0.555556	-0.001001	-0.555556	-0.47619	-0.625	-0.625		0.584795	-0.769231	-0.526316	-0.001001
2018-05-25	11:12:00	2018-05-25 11:12:00	Thu Thiem	2	-8	0	0	-166	-2	0	0		-44	-78	-7	-13	-318	-0.416667	-0.454545	-0.344828	-0.47619	-0.588235	-0.555556	-0.526316		0.653595	-0.769231	-0.526316	-0.217391
2018-05-25	11:50:00	2018-05-25 11:50:00	Thu Thiem	2	-86	-59	0	-58	0	-1	0		-4	-63	-53	-11	-335	-0.434783	-0.434783	-0.30303	-0.555556	-0.454545	-0.5	-0.526316		0.571429	-0.625	-0.47619	-0.169492
2018-05-25	12:27:00	2018-05-25 12:27:00	Thu Thiem	2	-82	-76	0	-34	-2	-11	-4		-3	-5	0	-5	-222	-0.434783	-0.344828	-0.294118	-0.555556	-0.434783	-0.47619	-0.555556		-0.666667	-0.588235	-0.588235	-0.147059
2018-05-25	13:51:00	2018-05-25 13:51:00	Thu Thiem	2	12	0	0	8	52	4	0		0	18	4	39	137	0.298507	0.268817	0.240385	0.357143	0.444444	0.483092	0.4329		0.478469	0.526316	0.416667	-0.12987
2018-05-25	14:22:00	2018-05-25 14:22:00	Thu Thiem	2	1	5	0	-14	1	0	3		0	9	4	87	96	0.255102	0.176678	-0.001001	0.293255	0.326797	0.404858	0.205339		0.323625	0.307692	0.246914	-0.001001
2018-05-25	15:51:00	2018-05-25 15:51:00	Thu Thiem	2	1	2	7	-11	7	2	3		0	6	2	0	19	0.242718	0.280112	0.268817	0.135135	0.233645	0.198807	0.188324		0.246914	0.355872	0.204082	0.0645161
2018-05-30	08:21:00	2018-05-30 08:21:00	Thu Thiem	2	151	43	81	4	2	0	0		1	0	14	-74	222	0.15873	0.15873	0.16129	0.294118	0.344828	-0.001001	0.471698		0.255754	0.4	0.320513	0.246305
2018-05-30	09:06:00	2018-05-30 09:06:00	Thu Thiem	2	52	27	28	79	15	34	26		81	115	22	-75	404	0.253165	0.338983	0.350877	0.540541	0.465116	0.641026	0.613497		0.352113	0.571429	0.293255	0.268817
2018-05-30	09:48:00	2018-05-30 09:48:00	Thu Thiem	2	46	43	18	31	8	11	9		5	29	0	0	200	0.333333	0.194175	0.273973	0.266667	0.456621	0.540541	0.606061		0.581395	0.487805	-0.001001	-0.001001
2018-05-30	10:15:00	2018-05-30 10:15:00	Thu Thiem	2	13	11	27	7	5	0	14		0	26	0	0	103	0.409836	0.19802	0.31746	0.425532	0.363636	0.606061	0.526316		0.584795	0.390625	-0.001001	0.195695
2018-05-30	10:42:00	2018-05-30 10:42:00	Thu Thiem	2	7	6	32	13	12	0	6		1	89	0	0	166	0.338983	0.20202	0.350877	0.333333	0.384615	0.485437	0.558659		0.52356	0.4	-0.001001	-0.001001
2018-05-30	11:30:00	2018-05-30 11:30:00	Thu Thiem	2	2	8	21	44	38	7	0		0	33	0	0	153	0.121951	0.131579	0.208333	0.294118	0.350877	0.4	-0.001001		-0.001001	0.215054	-0.001001	-0.001001
2018-05-30	00:00:00	2018-05-30	Thu Thiem	2	0	0	0	0	4	5	0		0	0	0	0	9	-0.001001	-0.001001	-0.001001	0.123457	0.0684932	0.179856	0.179533		-0.001001	-0.001001	-0.001001	-0.001001
2018-05-30	13:45:00	2018-05-30 13:45:00	Thu Thiem	2	-4	-12	-2	-59	-120	-37	-10		9	-3	0	0	-238	-0.232558	-0.232558	-0.16129	-0.333333	-0.555556	-0.588235	-0.833333		-0.588235	-0.588235	-0.526316	-0.001001
2018-05-30	14:20:00	2018-05-30 14:20:00	Thu Thiem	2	-7	-2	0	-34	-242	-2	0		-1	-1	-2	0	-291	-0.169492	-0.232558	-0.0909091	-0.222222	-0.434783	-0.357143	-0.277778		-0.526316	-0.588235	-0.588235	-0.001001
2018-05-30	14:44:00	2018-05-30 14:44:00	Thu Thiem	2	-12	-4	-1	-105	-33	-16	-3		-4	-10	-5	0	-193	-0.909091	-0.238095	-0.16129	-0.344828	-0.526316	-0.454545	-0.333333		-0.416667	-0.5	-0.454545	-0.001001
2018-05-30	15:20:00	2018-05-30 15:20:00	Thu Thiem	2	-5	-7	0	-18	-7	8	-7		0	-7	0	0	-43	-0.192308	-0.217391	-0.3125	-0.142857	-0.263158	-0.526316	-0.416667		-0.001001	-0.526316	-0.384615	-0.001001
2018-05-30	15:50:00	2018-05-30 15:50:00	Thu Thiem	2	-26	-11	-1	-7	-5	-1	-2		-5	-8	-8	0	-74	-0.140845	-0.384615	-0.188679	-0.138889	-0.384615	-0.5	-0.588235		-0.625	-0.47619	-0.434783	-0.001001
2018-06-01	08:50:00	2018-06-01 08:50:00	Thu Thiem	2	13	72	77	116	10	2	2		1	5	13	20	331	0.210526	0.168067	0.126582	0.0884956	0.128205	0.117647	0.121951		0.0826446	0.25	0.169492	0.125
2018-06-01	09:35:00	2018-06-01 09:35:00	Thu Thiem	2	20	3	7	3	3	9	13		0	13	0	27	98	0.333333	0.333333	0.266667	0.384615	0.302115	0.212766	0.27027		0.163934	0.208333	0.166667	0.151515
2018-06-01	10:10:00	2018-06-01 10:10:00	Thu Thiem	2	9	14	6	1	4	3	12		0	1	101	14	165	0.316456	0.282486	0.273973	0.395257	0.416667	0.344828	0.333333		0.222222	0.125	0.151515	0.153846
2018-06-01	10:40:00	2018-06-01 10:40:00	Thu Thiem	2	21	40	38	37	9	28	15		0	15	30	17	250	0.283286	0.363636	0.436681	0.3861	0.380228	0.322581	0.37037		0.37037	0.333333	0.204082	0.119048
2018-06-01	11:10:00	2018-06-01 11:10:00	Thu Thiem	2	15	15	61	14	5	64	16		7	5	9	24	235	0.25	0.343643	0.310559	0.340136	0.395257	0.212766	0.263158		0.25	0.3125	0.222222	0.126582
2018-06-01	11:30:00	2018-06-01 11:30:00	Thu Thiem	2	37	22	35	4	3	1	29		0	14	0	0	145	0.293255	0.333333	0.363636	0.320513	0.411523	0.4	0.181818		0.212766	0.3125	0.103093	0.0892857
2018-06-01	11:45:00	2018-06-01 11:45:00	Thu Thiem	2	12	4	18	2	3	12	31		7	12	0	3	104	0.285714	0.302115	0.330033	0.333333	0.31746	0.322581	0.47619		0.144928	0.263158	0.108696	0.0869565
2018-06-01	14:30:00	2018-06-01 14:30:00	Thu Thiem	2	-34	-14	-5	-3	-5	-1	-8		-49	-3	-1	-11	-134	-0.147059	-0.140845	-0.133333	-0.15625	-0.001001	-0.111111	-0.131579		-0.102041	-0.11236	-0.140845	-0.0588235
2018-06-01	14:45:00	2018-06-01 14:45:00	Thu Thiem	2	-38	-16	-1	-8	-18	-11	-1		-8	-1	0	-9	-111	-0.136986	-0.188679	-0.147059	-0.188679	-0.16129	-0.116279	-0.15625		-0.153846	-0.125	-0.263158	-0.0666667
2018-06-01	15:03:00	2018-06-01 15:03:00	Thu Thiem	2	-29	-27	-6	-9	-3	-21	-7		-5	-9	0	-6	-122	-0.2	-0.178571	-0.133333	-0.188679	-0.196078	-0.15625	-0.238095		-0.136986	-0.185185	-0.196078	-0.0769231
2018-06-01	15:20:00	2018-06-01 15:20:00	Thu Thiem	2	-7	-18	-4	-8	-3	-76	-94		-16	-19	-10	-4	-259	-0.135135	-0.149254	-0.126582	-0.178571	-0.212766	-0.181818	-0.153846		-0.222222	-0.192308	-0.185185	-0.0909091
2018-06-08	08:28:00	2018-06-08 08:28:00	Thu Thiem	2	-5	-1	0	-4	-3	-6	0		-5	-8	-11	-2	-45	-0.326797	-0.309598	-0.001001	-0.757576	-0.684932	-0.746269	-0.001001		-0.238095	-0.178571	-0.5	-0.181818
2018-06-08	08:58:00	2018-06-08 08:58:00	Thu Thiem	2	-3	-7	0	0	0	0	0		-6	-18	-2	-3	-39	-0.28169	-0.310559	-0.001001	-0.001001	-0.001001	-0.001001	-0.001001		-0.357143	-0.310559	-0.277778	-0.16835
2018-06-08	09:20:00	2018-06-08 09:20:00	Thu Thiem	2	-5	-4	0	0	0	0	0		-1	-21	0	-1	-32	-0.195312	-0.293255	-0.001001	-0.001001	-0.001001	-0.001001	-0.001001		-0.28169	-0.343643	-0.001001	-0.119048
2018-06-08	10:54:00	2018-06-08 10:54:00	Thu Thiem	2	-3	-6	0	0	0	-2	-9		-20	-1	-1	-2	-44	-0.769231	-0.411523	-0.222717	-0.001001	-0.001001	-0.280899	-0.326797		-0.333333	-0.26738	-0.001001	-0.0625
2018-06-08	11:30:00	2018-06-08 11:30:00	Thu Thiem	2	-7	-6	0	0	0	-2	-3		-1	-16	0	0	-35	-0.214592	-0.458716	-0.001001	-0.001001	-0.001001	-0.5	-0.141243		-0.276243	-0.248756	-0.001001	-0.0769231
2018-06-08	11:41:00	2018-06-08 11:41:00	Thu Thiem	2	-13	-14	0	-8	0	-1	0		0	-5	-1	-3	-45	-0.294118	-0.390625	-0.001001	-0.454545	-0.001001	-0.47619	-0.001001		-0.001001	-0.252525	-0.341297	-0.0625
2018-06-08	11:54:00	2018-06-08 11:54:00	Thu Thiem	2	-16	-17	0	-4	-2	-5	0		0	0	-3	-1	-48	-0.26178	-0.314465	-0.001001	-0.001001	-0.454545	-0.526316	-0.001001		-0.001001	-0.001001	-0.4	-0.001001
2018-06-15	08:20:00	2018-06-15 08:20:00	Thu Thiem	2	1	1	2	0	25	3	33		15	4	1	1	86	0.8	0.149925	0.1	0.149925	0.2	0.0909091	0.0632911		0.105152	0.18622	0.163666	0.17762
2018-06-15	08:57:00	2018-06-15 08:57:00	Thu Thiem	2	1	0	15	6	3	14	4		0	9	0	0	52	0.2	-0.001001	0.3003	0.2	0.3003	0.292398	0.362319		0.390625	0.249377	0.176367	0.109529
2018-06-15	09:15:00	2018-06-15 09:15:00	Thu Thiem	2	0	0	50	4	15	0	30		9	8	10	0	126	-0.001001	-0.001001	0.4	0.5	0.699301	0.276243	0.473934		0.337838	0.337838	0.19305	-0.001001
2018-06-15	09:45:00	2018-06-15 09:45:00	Thu Thiem	2	4	3	30	0	0	6	14		6	5	0	0	68	0.2	0.699301	0.5	0.8	0.4	0.318471	0.409836		0.3861	0.343643	-0.001001	-0.001001
2018-06-15	10:05:00	2018-06-15 10:05:00	Thu Thiem	2	4	30	12	0	0	1	0		2	21	0	2	72	0.3003	0.5	0.5	0.699301	0.5	0.598802	-0.001001		0.401606	0.3861	-0.001001	0.0505051
2018-06-15	10:30:00	2018-06-15 10:30:00	Thu Thiem	2	0	3	35	1	0	1	1		0	4	0	0	45	0.2	0.5	0.8	0.699301	0.699301	0.420168	0.584795		0.540541	0.420168	-0.001001	0.0595238
2018-06-15	11:15:00	2018-06-15 11:15:00	Thu Thiem	2	0	3	5	2	0	0	1		0	2	0	0	13	0.3003	0.3003	0.3003	0.4	0.5	-0.001001	0.793651		-0.001001	0.251889	-0.001001	-0.001001
2018-06-15	11:30:00	2018-06-15 11:30:00	Thu Thiem	2	0	0	4	1	1	0	1		0	1	0	0	8	-0.001001	-0.001001	0.330033	0.330033	0.5	0.44843	0.595238		0.460829	0.244499	-0.001001	-0.001001
2018-06-15	11:55:00	2018-06-15 11:55:00	Thu Thiem	2	0	7	15	0	2	0	0		0	1	0	0	25	0.1	0.3003	0.3003	0.4	0.3003	-0.001001	-0.001001		-0.001001	-0.166667	-0.001001	-0.001001
2018-06-15	13:45:00	2018-06-15 13:45:00	Thu Thiem	2	-5	-4	0	-4	0	-3	0		0	-23	-5	-9	-53	-2	-0.30303	-0.2	-0.2	-0.30303	-0.333333	-0.322581		-0.001001	-0.625	-0.666667	-0.0909091
2018-06-15	14:16:00	2018-06-15 14:16:00	Thu Thiem	2	-8	-14	0	0	0	-2	0		-1	-2	-45	-43	-115	-0.30303	-0.30303	-0.1	-0.2	-0.2	-0.431034	-0.299401		-0.666667	-0.746269	-0.714286	-0.173611
2018-06-15	14:40:00	2018-06-15 14:40:00	Thu Thiem	2	-3	-5	0	0	0	-3	0		0	-6	-9	0	-26	-0.25	-0.263158	-0.25	-0.2	-0.30303	-0.555556	-0.632911		-0.001001	-0.653595	-0.537634	-0.143885
2018-06-15	15:20:00	2018-06-15 15:20:00	Thu Thiem	2	-40	-20	0	0	0	1	1		3	5	3	0	-47	-0.30303	-0.30303	-0.2	-0.4	-0.4	-0.2	-0.2		-0.3	-0.5	-0.1	-0.3
2018-06-15	15:54:00	2018-06-15 15:54:00	Thu Thiem	2	0	-4	0	-45	-4	0	3		0	22	0	6	-22	-0.30303	-0.30303	-0.2	-0.2	-0.2	-0.3	-0.3		-0.4	-0.5	-0.5	-0.1
2018-06-26	08:14:00	2018-06-26 08:14:00	Thu Thiem	2	3	4	2	50	22	2	4		0	14	0	0	101	0.240964	0.253807	0.285714	0.306748	0.308642	0.30303	0.487805		0.4	0.346021	-0.001001	-0.001001
2018-06-26	08:38:00	2018-06-26 08:38:00	Thu Thiem	2	1	1	9	45	93	7	7		1	17	0	0	181	0.232558	0.23753	0.27027	0.215983	0.235849	0.273973	0.490196		0.8	0.31746	-0.001001	-0.001001
2018-06-26	08:53:00	2018-06-26 08:53:00	Thu Thiem	2	1	2	0	57	67	4	15		0	29	0	0	175	0.232558	0.274725	-0.001001	0.380228	0.357143	0.255754	0.628931		0.540541	0.44843	-0.001001	-0.001001
2018-06-26	11:50:00	2018-06-26 11:50:00	Thu Thiem	2	-2	-4	0	-10	-5	-15	-102		-155	-56	-8	-5	-362	-0.147493	-0.152207	-0.001001	-0.211416	-0.21978	-0.25974	-0.193424		-0.287356	-0.295858	-0.33557	-0.065703
2018-06-26	12:10:00	2018-06-26 12:10:00	Thu Thiem	2	-6	-7	-1	-10	-31	-155	-52		-225	-20	-25	-15	-547	-0.212766	-0.257732	-0.319489	-0.286533	-0.251256	-0.483092	-0.347222		-0.446429	-0.387597	-0.719424	-0.0722543
2018-06-26	12:35:00	2018-06-26 12:35:00	Thu Thiem	2	-11	-22	-1	-9	-1	-8	-6		-4	-147	-3	0	-212	-0.278552	-0.288184	-0.209205	-0.246914	-0.254453	-0.434783	-0.505051		-0.60241	-0.543478	-0.4329	-0.001001
2018-06-26	12:40:00	2018-06-26 12:40:00	Thu Thiem	2	-29	-8	-23	-29	-18	-11	0		-6	-11	-9	0	-144	-0.319489	-0.26178	-0.211416	-0.294985	-0.308642	-0.373134	-0.001001		-0.373134	-0.319489	-0.408163	-0.001001
2018-06-26	13:35:00	2018-06-26 13:35:00	Thu Thiem	2	-15	-23	0	-15	-2	-3	-2		-2	-8	-12	0	-82	-0.181159	-0.186567	-0.001001	-0.223214	-0.247525	-0.434783	-0.218341		-0.454545	-0.423729	-0.462963	-0.001001
2018-06-26	13:55:00	2018-06-26 13:55:00	Thu Thiem	2	-23	-13	-1	-5	-3	0	0		0	-38	-9	0	-92	-0.222222	-0.0769231	-1	-0.2	-0.333333	-0.324675	-0.348432		-0.462963	-0.543478	-0.44843	-0.001001
2018-06-26	14:07:00	2018-06-26 14:07:00	Thu Thiem	2	-11	-5	-3	-7	-6	-30	-21		-56	-13	0	0	-152	-0.152672	-0.242718	-0.172414	-0.235294	-0.285714	-0.473934	-0.268097		-0.458716	-0.505051	-0.001001	-0.001001
2018-06-26	14:40:00	2018-06-26 14:40:00	Thu Thiem	2	-10	-11	-3	-1	0	-4	-27		-71	-16	-3	0	-146	-0.134228	-0.182815	-0.246914	-0.310559	-0.001001	-0.001001	-0.19685		-0.240385	-0.217865	-0.212766	-0.001001
2018-06-27	07:49:00	2018-06-27 07:49:00	Thu Thiem	2	17	3	167	25	25	2	1		0	0	0	8	248	0.507614	0.460829	0.540541	0.361011	0.429185	0.507614	0.4329		0.398406	0.298507	-0.001001	0.124378
2018-06-27	09:00:00	2018-06-27 09:00:00	Thu Thiem	2	101	116	171	41	114	21	49		20	25	11	17	686	0.460829	0.37037	0.480769	0.409836	0.540541	0.332226	0.285714		0.320513	0.232558	0.146628	0.130378
2018-06-27	09:26:00	2018-06-27 09:26:00	Thu Thiem	2	40	82	154	114	14	47	22		5	17	5	3	503	0.460829	0.444444	0.543478	0.543478	0.387597	0.343643	0.352113		0.3663	0.27027	0.132275	0.102041
2018-06-27	09:53:00	2018-06-27 09:53:00	Thu Thiem	2	36	0	16	54	16	16	42		44	12	5	0	241	0.304878	-0.001001	0.310559	0.390625	0.423729	0.231481	0.35461		0.27027	0.203666	0.14771	-0.001001
2018-06-27	10:08:00	2018-06-27 10:08:00	Thu Thiem	2	2	2	33	50	5	8	17		14	30	6	0	167	0.238095	0.316456	0.182815	0.191939	0.21645	0.251889	0.239234		0.26455	0.211416	0.108108	-0.001001
2018-06-27	12:17:00	2018-06-27 12:17:00	Thu Thiem	2	4	8	2	41	14	8	15		9	21	35	0	157	0.167504	0.179533	0.0833333	0.254453	0.266667	0.178253	0.219298		0.227273	0.172414	0.18315	-0.001001
2018-06-27	12:34:00	2018-06-27 12:34:00	Thu Thiem	2	3	36	0	80	4	1	9		28	13	18	0	192	0.161031	0.201207	0.164745	0.331126	0.293255	0.283286	0.261097		0.210526	0.231481	0.278552	-0.001001
2018-06-27	12:59:00	2018-06-27 12:59:00	Thu Thiem	2	2	2	0	4	30	7	23		13	50	0	0	131	0.220751	0.238095	-0.001001	0.303951	0.331126	0.183824	0.257732		0.308642	0.229885	-0.001001	-0.001001
2018-06-27	13:15:00	2018-06-27 13:15:00	Thu Thiem	2	2	4	0	0	50	8	5		3	2	14	0	88	0.224719	0.263158	-0.001001	-0.001001	0.396825	0.304878	0.323625		0.208333	0.17452	0.299401	-0.001001
2018-06-27	14:00:00	2018-06-27 14:00:00	Thu Thiem	2	5	3	0	43	10	12	5		4	10	32	0	124	0.19802	0.18622	-0.001001	0.262467	0.210084	0.263852	0.189394		0.271003	0.320513	0.250627	-0.001001
2018-06-27	14:23:00	2018-06-27 14:23:00	Thu Thiem	2	5	3	0	0	57	15	4		7	22	6	0	119	0.196078	0.175439	-0.001001	0.282486	0.4	0.275482	0.207469		0.260417	0.26455	0.232019	-0.001001
2018-06-27	14:46:00	2018-06-27 14:46:00	Thu Thiem	2	0	2	0	7	24	9	2		12	31	12	0	99	0.193424	0.234192	-0.001001	0.303951	0.252525	0.21322	0.200803		0.26455	0.310559	0.17301	-0.001001
2018-06-27	14:54:00	2018-06-27 14:54:00	Thu Thiem	2	0	1	0	0	7	9	25		0	38	14	0	94	0.258398	0.263852	-0.001001	-0.001001	0.209644	0.234742	0.215983		-0.001001	0.242718	0.234192	-0.001001
2018-06-29	08:25:00	2018-06-29 08:25:00	Thu Thiem	2	20	24	5	8	26	0	1		2	7	10	7	110	0.126743	0.136426	0.119332	0.129032	0.122699	-0.001001	0.0699301		0.111235	0.122249	0.195312	0.145138
2018-06-29	08:40:00	2018-06-29 08:40:00	Thu Thiem	2	3	14	5	1	6	2	13		0	0	1	0	45	0.13986	0.149701	0.162602	0.161812	0.17094	0.0900901	0.175439		0.26455	0.331126	0.224215	0.0775194
2018-06-29	09:00:00	2018-06-29 09:00:00	Thu Thiem	2	9	15	22	2	5	0	1		0	0	2	1	57	0.156006	0.173611	0.210526	0.206186	0.187617	0.297619	0.371747		0.44843	0.421941	0.215054	0.179211
2018-06-29	09:15:00	2018-06-29 09:15:00	Thu Thiem	2	40	175	232	5	0	0	18		0	36	0	2	508	0.169779	0.246914	0.244499	0.208768	0.227273	0.473934	0.380228		0.353357	0.4329	-0.001001	0.169492
2018-06-29	09:30:00	2018-06-29 09:30:00	Thu Thiem	2	59	41	53	41	17	4	1		0	0	1	12	229	0.220264	0.280112	0.229885	0.27027	0.3125	0.505051	0.490196		0.361011	0.371747	0.160772	0.070922
2018-06-29	09:45:00	2018-06-29 09:45:00	Thu Thiem	2	10	9	33	37	20	1	10		0	26	0	0	146	0.189036	0.286533	0.26455	0.27027	0.289855	0.446429	0.458716		0.434783	0.4	0.0917431	-0.001001
2018-06-29	10:00:00	2018-06-29 10:00:00	Thu Thiem	2	14	87	60	6	3	3	8		0	11	0	0	192	0.280899	0.333333	0.304878	0.431034	0.392157	0.714286	0.460829		-0.001001	0.316456	0.15528	-0.001001
2018-06-29	10:25:00	2018-06-29 10:25:00	Thu Thiem	2	28	89	46	17	9	0	3		0	2	0	0	194	0.168919	0.249377	0.297619	0.332226	0.340136	-0.001001	0.657895		-0.001001	0.378788	0.19305	-0.001001
2018-07-06	08:31:00	2018-07-06 08:31:00	Thu Thiem	2	-4	-5	0	-12	-4	0	0		-2	-6	-9	0	-42	-0.31746	-0.543478	-0.001001	-0.558659	-0.507614	-0.001001	-0.442478		-0.460829	-0.462963	-0.352113	-0.001001
2018-07-06	09:13:00	2018-07-06 09:13:00	Thu Thiem	2	-3	0	0	-4	0	-3	-8		-6	-21	-8	-1	-54	-0.322581	-0.311526	-0.001001	-0.286533	-0.001001	-0.357143	-0.153846		-0.322581	-0.333333	-0.227273	-0.001001
2018-07-06	09:48:00	2018-07-06 09:48:00	Thu Thiem	2	-9	-1	0	0	0	-1	-10		-18	-10	0	-2	-51	-0.540541	-0.44843	-0.001001	-0.001001	-0.361011	-0.25	-0.178571		-0.30303	-0.357143	-0.25641	-0.1
2018-07-06	10:26:00	2018-07-06 10:26:00	Thu Thiem	2	4	0	0	1	3	5	0		0	0	1	0	14	0.416667	-0.001001	-0.001001	0.357143	0.333333	0.277778	0.30303		0.344828	0.169492	0.27027	0.172414
2018-07-06	10:46:00	2018-07-06 10:46:00	Thu Thiem	2	1	0	0	7	0	12	6		1	2	0	0	29	0.222222	-0.001001	-0.001001	0.30303	0.454545	0.555556	0.222222		0.285714	0.208333	-0.001001	-0.001001
2018-07-06	11:27:00	2018-07-06 11:27:00	Thu Thiem	2	0	0	0	0	0	3	0		5	8	0	0	16	-0.001001	-0.001001	-0.001001	-0.001001	-0.001001	0.434783	0.263158		0.47619	0.384615	-0.001001	-0.001001
2018-07-06	14:00:00	2018-07-06 14:00:00	Thu Thiem	2	14	14	0	2	0	0	2		0	0	0	0	32	0.561798	0.584795	0.694444	0.416667	-0.001001	-0.001001	0.353357		-0.001001	-0.001001	-0.001001	-0.001001
2018-07-06	14:56:00	2018-07-06 14:56:00	Thu Thiem	2	24	3	0	0	0	0	0		0	0	0	0	27	0.564972	0.636943	-0.001001	0.473934	-0.001001	-0.001001	-0.001001		-0.001001	-0.001001	-0.001001	-0.001001
2018-07-17	10:26:00	2018-07-17 10:26:00	Thu Thiem	2	0	3	2	2	1	0	0		0	0	0	0	8
2018-07-17	10:57:00	2018-07-17 10:57:00	Thu Thiem	2	2	0	4	12	0	0	4		0	1	0	0	23
2018-07-17	11:28:00	2018-07-17 11:28:00	Thu Thiem	2	0	0	0	0	0	2	0		3	0	0	0	5
2018-07-17	12:34:00	2018-07-17 12:34:00	Thu Thiem	2	1	0	4	1	0	1	1		0	0	1	0	9
2018-07-17	13:30:00	2018-07-17 13:30:00	Thu Thiem	2	3	8	2	0	0	0	1		0	0	0	0	14
2018-07-17	14:29:00	2018-07-17 14:29:00	Thu Thiem	2	2	1	0	0	0	0	0		0	0	0	0	3
2018-07-18	08:50:00	2018-07-18 08:50:00	Thu Thiem	2	0	10	4	42	11	11	6		4	3	0	1	92
2018-07-18	09:27:00	2018-07-18 09:27:00	Thu Thiem	2	3	0	0	0	5	4	1		0	0	0	0	13
2018-07-18	10:00:00	2018-07-18 10:00:00	Thu Thiem	2	0	0	0	0	0	0	12		0	6	4	6	28
2018-07-18	10:30:00	2018-07-18 10:30:00	Thu Thiem	2	-1	-15	-29	0	0	0	-12		-8	-27	-5	0	-97
2018-07-18	11:07:00	2018-07-18 11:07:00	Thu Thiem	2	0	-1	0	0	-62	-8	-4		0	0	0	0	-75
2018-07-18	14:30:00	2018-07-18 14:30:00	Thu Thiem	2	0	-2	-2	-37	-18	-1	0		0	-1	0	0	-61
2018-07-18	15:05:00	2018-07-18 15:05:00	Thu Thiem	2	0	-2	0	0	-4	0	0		0	0	0	0	-6
2018-07-19	07:55:00	2018-07-19 07:55:00	Thu Thiem	2	-3	-2	0	-143	-13	-10	-118		-32	-84	-13	-5	-423
2018-07-19	09:00:00	2018-07-19 09:00:00	Thu Thiem	2	0	-2	-1	-50	-115	-71	-1		0	-9	-45	-16	-310
2018-07-19	09:40:00	2018-07-19 09:40:00	Thu Thiem	2	0	0	-1	-1	0	-140	-32		-4	-40	-12	-1	-231
2018-07-19	10:15:00	2018-07-19 10:15:00	Thu Thiem	2	0	0	0	0	0	0	-20		-21	-1	0	-6	-48
2018-07-19	11:55:00	2018-07-19 11:55:00	Thu Thiem	2	23	6	15	1	11	17	11		7	49	20	-6	154
2018-07-19	12:40:00	2018-07-19 12:40:00	Thu Thiem	2	21	11	9	30	4	0	26		6	5	2	21	135
2018-07-19	13:30:00	2018-07-19 13:30:00	Thu Thiem	2	4	23	23	35	3	5	63		6	3	0	0	165
2018-07-19	14:10:00	2018-07-19 14:10:00	Thu Thiem	2	4	12	60	15	0	0	1		0	4	0	0	96
2018-07-19	14:50:00	2018-07-19 14:50:00	Thu Thiem	2	2	2	20	160	250	5	0		0	3	0	0	442
2018-07-19	15:50:00	2018-07-19 15:50:00	Thu Thiem	2	1	0	3	100	6	3	0		1	5	0	0	119
2018-07-20	09:21:00	2018-07-20 09:21:00	Thu Thiem	2	0	0	0	0	0	-1	0		-2	0	0	0	-3
2018-07-20	09:56:00	2018-07-20 09:56:00	Thu Thiem	2	0	0	0	0	0	0	-5		-1	-1	0	0	-7
2018-07-20	10:29:00	2018-07-20 10:29:00	Thu Thiem	2	0	0	0	0	-5	-2	-10		-2	0	0	-1	-20
2018-07-20	11:08:00	2018-07-20 11:08:00	Thu Thiem	2	0	-1	-1	0	-1	-8	0		-1	0	0	0	-12
2018-07-20	13:05:00	2018-07-20 13:05:00	Thu Thiem	2	4	10	40	0	5	0	12		1	1	0	3	76
2018-07-20	13:20:00	2018-07-20 13:20:00	Thu Thiem	2	6	1	30	25	5	3	1		0	1	0	3	75
2018-07-20	14:20:00	2018-07-20 14:20:00	Thu Thiem	2	2	0	5	1	0	0	0		0	10	0	5	23
2018-07-20	15:15:00	2018-07-20 15:15:00	Thu Thiem	2	0	0	2	0	92	4	6		0	6	0	2	112
2018-07-20	15:45:00	2018-07-20 15:45:00	Thu Thiem	2	5	4	4	6	8	0	1		0	8	0	0	36
2018-07-21	09:50:00	2018-07-21 09:50:00	Thu Thiem	2	-1	0	-2	-120	-4	-38	-16		-1	-15	-18	-17	-232
2018-07-21	10:30:00	2018-07-21 10:30:00	Thu Thiem	2	-22	-7	0	-3	0	-5	0		-2	-17	-14	-16	-86
2018-07-21	11:15:00	2018-07-21 11:15:00	Thu Thiem	2	0	0	0	0	0	0	0		0	0	0	0	0
2018-07-21	13:15:00	2018-07-21 13:15:00	Thu Thiem	2	10	0	3	0	23	57	25		18	10	5	0	151
2018-07-21	13:50:00	2018-07-21 13:50:00	Thu Thiem	2	34	5	25	2	14	8	45		0	30	17	3	183
2018-07-21	14:35:00	2018-07-21 14:35:00	Thu Thiem	2	5	43	67	0	0	2	0		12	8	5	3	145
2018-07-21	15:15:00	2018-07-21 15:15:00	Thu Thiem	2	21	70	97	6	0	1	0		0	11	0	1	207
2018-07-21	15:50:00	2018-07-21 15:50:00	Thu Thiem	2	1	1	21	48	0	0	0		0	0	0	0	71
2018-07-23	09:25:00	2018-07-23 09:25:00	Thu Thiem	2	-1	0	-1	-2	0	0	-1		-3	0	0	-1	-9
2018-07-23	09:55:00	2018-07-23 09:55:00	Thu Thiem	2	-1	0	-2	-1	0	0	0		-4	-5	-2	0	-15
2018-07-23	10:25:00	2018-07-23 10:25:00	Thu Thiem	2	-1	0	-4	0	-1	0	0		-10	-8	-2	0	-26
2018-07-23	10:55:00	2018-07-23 10:55:00	Thu Thiem	2	-6	-1	-14	-1	0	0	-11		-1	0	-5	-3	-42
2018-07-23	11:15:00	2018-07-23 11:15:00	Thu Thiem	2	0	-1	-1	0	0	0	0		0	0	-1	-3	-6
2018-07-23	11:35:00	2018-07-23 11:35:00	Thu Thiem	2	-10	-6	-3	-15	-10	-2	-5		-2	-3	-2	-4	-62
2018-07-23	13:45:00	2018-07-23 13:45:00	Thu Thiem	2	0	0	0	0	0	0	0		0	0	0	0	0
2018-07-23	14:35:00	2018-07-23 14:35:00	Thu Thiem	2	23	3	8	85	75	70	8		1	3	4	0	280
2018-07-23	15:45:00	2018-07-23 15:45:00	Thu Thiem	2	9	35	19	2	2	5	11		2	9	0	0	94
2018-07-23	15:40:00	2018-07-23 15:40:00	Thu Thiem	2	35	90	65	3	2	0	3		0	1	1	0	200
2018-07-24	09:10:00	2018-07-24 09:10:00	Thu Thiem	2	4	2	0	0	0	0	0		0	5	0	0	11
2018-07-24	10:24:00	2018-07-24 10:24:00	Thu Thiem	2	0	-1	0	0	0	0	-2		-2	0	0	0	-5
2018-07-24	11:00:00	2018-07-24 11:00:00	Thu Thiem	2	-1	0	0	0	0	0	0		-2	0	0	0	-3
2018-07-24	13:10:00	2018-07-24 13:10:00	Thu Thiem	2	-1	0	0	0	0	0	-1		-16	0	0	0	-18
2018-07-24	13:45:00	2018-07-24 13:45:00	Thu Thiem	2	0	0	0	0	0	-2	0		0	0	-1	0	-3
2018-07-24	14:45:00	2018-07-24 14:45:00	Thu Thiem	2	0	0	0	0	0	0	0		0	0	0	0	0
2018-07-24	15:05:00	2018-07-24 15:05:00	Thu Thiem	2	0	0	0	0	0	0	0		0	3	0	0	3
2018-07-24	15:40:00	2018-07-24 15:40:00	Thu Thiem	2	4	3	12	2	1	1	3		0	5	0	0	31
2018-07-25	08:55:00	2018-07-25 08:55:00	Thu Thiem	2	10	26	18	13	0	0	0		0	0	0	0	67
2018-07-25	09:30:00	2018-07-25 09:30:00	Thu Thiem	2	2	0	20	0	0	0	0		19	4	0	0	45
2018-07-25	10:05:00	2018-07-25 10:05:00	Thu Thiem	2	13	5	3	0	0	0	0		0	12	0	0	33
2018-07-25	10:51:00	2018-07-25 10:51:00	Thu Thiem	2	24	8	1	0	0	0	0		0	0	0	0	33
2018-07-25	12:25:00	2018-07-25 12:25:00	Thu Thiem	2	-30	-33	-3	1	-47	-21	0		-16	0	0	0	-149
2018-07-25	13:10:00	2018-07-25 13:10:00	Thu Thiem	2	-20	-15	-2	-10	-3	-10	0		-2	0	0	-5	-67
2018-07-25	13:25:00	2018-07-25 13:25:00	Thu Thiem	2	-17	-13	-4	-2	0	-2	-3		-34	-4	0	0	-79
2018-07-25	14:00:00	2018-07-25 14:00:00	Thu Thiem	2	-38	-29	-4	-47	0	-8	-12		0	-3	0	0	-141
2018-07-25	14:25:00	2018-07-25 14:25:00	Thu Thiem	2	-41	-15	0	0	0	-2	-10		-29	-2	0	0	-99
2018-07-25	15:05:00	2018-07-25 15:05:00	Thu Thiem	2	52	7	0	4	0	9	5		5	6	0	0	88
2018-07-25	16:05:00	2018-07-25 16:05:00	Thu Thiem	2	33	9	11	0	8	0	0		0	0	0	0	61
2018-07-26	09:00:00	2018-07-26 09:00:00	Thu Thiem	2	6	1	2	4	0	0	1		0	0	0	0	14
2018-07-26	09:40:00	2018-07-26 09:40:00	Thu Thiem	2	0	3	2	0	0	0	0		0	0	0	0	5
2018-07-26	10:20:00	2018-07-26 10:20:00	Thu Thiem	2	2	1	3	0	0	0	0		0	0	0	0	6
2018-07-26	11:20:00	2018-07-26 11:20:00	Thu Thiem	2	6	4	4	2	3	0	0		1	0	0	0	20
2018-07-26	11:55:00	2018-07-26 11:55:00	Thu Thiem	2	71	25	5	12	0	87	20		0	0	0	0	220
2018-07-26	12:30:00	2018-07-26 12:30:00	Thu Thiem	2	4	2	0	0	0	2	0		0	0	4	0	12
2018-07-26	13:20:00	2018-07-26 13:20:00	Thu Thiem	2	-5	-8	-1	-13	0	-7	-10		-17	0	-13	-4	-78
2018-07-26	14:00:00	2018-07-26 14:00:00	Thu Thiem	2	-2	-1	0	0	0	-3	-10		-4	0	0	-1	-21
2018-07-26	14:45:00	2018-07-26 14:45:00	Thu Thiem	2	-3	-2	0	-2	-6	-1	-2		0	-4	0	-11	-31
2018-07-26	15:55:00	2018-07-26 15:55:00	Thu Thiem	2	37	23	4	2	1	0	0		1	0	1	0	69
2018-07-27	09:30:00	2018-07-27 09:30:00	Thu Thiem	2	5	22	3	1	1	0	0		0	4	3	-1	38
2018-07-27	10:00:00	2018-07-27 10:00:00	Thu Thiem	2	2	17	4	3	0	0	1		0	0	1	0	28
2018-07-27	10:30:00	2018-07-27 10:30:00	Thu Thiem	2	4	0	3	0	0	0	0		0	1	1	5	14
2018-07-27	11:00:00	2018-07-27 11:00:00	Thu Thiem	2	0	3	14	4	32	0	0		0	0	2	-3	52
2018-07-27	11:30:00	2018-07-27 11:30:00	Thu Thiem	2	0	2	2	0	0	0	0		0	0	0	0	4
2018-07-27	12:30:00	2018-07-27 12:30:00	Thu Thiem	2	-2	-5	-4	6	0	0	-4		-14	0	-2	0	-25
2018-07-27	13:00:00	2018-07-27 13:00:00	Thu Thiem	2	0	0	-2	-9	-1	0	-3		0	-2	-3	-1	-21
2018-07-27	13:30:00	2018-07-27 13:30:00	Thu Thiem	2	-2	-3	-7	-16	-42	-1	-3		0	-26	0	-2	-102
2018-07-27	14:00:00	2018-07-27 14:00:00	Thu Thiem	2	-1	-1	-2	-53	0	-20	0		-5	-14	0	0	-96
2018-07-27	14:45:00	2018-07-27 14:45:00	Thu Thiem	2	0	-7	0	-14	0	0	0		-1	-11	-3	-1	-37
2018-07-27	15:10:00	2018-07-27 15:10:00	Thu Thiem	2	0	-2	0	-8	-1	-10	-3		-6	0	0	0	-30
2018-07-28	08:40:00	2018-07-28 08:40:00	Thu Thiem	2	3	0	5	16	19	0	0		0	0	0	0	43	0.2	0.2	0.3	0.3	0.3
2018-07-28	09:46:00	2018-07-28 09:46:00	Thu Thiem	2	3	23	2	0	1	1	2		0	0	0	0	32	0.5	0.6	0.6	0.5	0.5	0.4	0.4		0.2
2018-07-28	10:24:00	2018-07-28 10:24:00	Thu Thiem	2	1	3	10	0	0	0	0		0	1	0	0	15	0.3	0.3	0.3	0.3	0.3	0.4			0.2	0.2	0	0
2018-07-28	11:12:00	2018-07-28 11:12:00	Thu Thiem	2	2	15	10	0	0	0	0		0	1	0	2	30	0.25	0.3	0.3							0.1		0
2018-07-28	13:50:00	2018-07-28 13:50:00	Thu Thiem	2	0	5	0	2	1	7	3		1	1	1	5	26	0.3	0.3		0.3	0.4	0.3	0.4		0.4	0.4	0.5
2018-07-28	14:30:00	2018-07-28 14:30:00	Thu Thiem	2	0	0	0	3	0	0	1		0	0	0	7	11	0.3	0.3		0.3		0.4	0.4		0.4			0.1
2018-07-28	15:20:00	2018-07-28 15:20:00	Thu Thiem	2	2	0	0	10	0	0	0		0	4	0	3	19	0.4		0.3	0.2						0.3
2018-07-29	08:45:00	2018-07-29 08:45:00	Thu Thiem	2	9	1	4	82	2	12	3		6	8	2	0	129
2018-07-29	09:15:00	2018-07-29 09:15:00	Thu Thiem	2	1	9	13	2	7	4	13		5	7	4	1	66
2018-07-29	09:50:00	2018-07-29 09:50:00	Thu Thiem	2	2	3	1	0	0	0	0		0	5	1	0	12	0.3	0.3	0.3	0.2	0.3	0.4	0.4		0.5	0.6	0.3	0.1
2018-07-29	10:30:00	2018-07-29 10:30:00	Thu Thiem	2	2	2	1	0	0	0	3		0	3	2	0	13	0.4	0.4	0.4	0.4	0.4	0.5	0.5		0.5	0.6	0.3	0.1
2018-07-29	11:15:00	2018-07-29 11:15:00	Thu Thiem	2	1	0	0	0	0	0	3		2	6	0	0	12	0.5	0.5	0.5	0.6	0.6	0.5	0.5		0.4	0.4	0.3	0
2018-07-29	11:50:00	2018-07-29 11:50:00	Thu Thiem	2	0	5	3	1	0	0	0		0	4	1	0	14	0.2	0.2	0.2	0.4	0.5	0.6	0.5		0.4	0.3	0.2	0
2018-07-29	12:30:00	2018-07-29 12:30:00	Thu Thiem	2	3	4	0	0	0	0	0		0	0	0	0	7	0.2	0.3	0.3	0.4	0.4	0.3	0.3		0.2	0.2	0.2	0
2018-07-29	13:30:00	2018-07-29 13:30:00	Thu Thiem	2	0	-2	0	-3	-5	-3	0		-1	0	-3	-22	-39	-0.2	-0.2	-0.2	-0.3	-0.3	-0.3	0		-0.3	-0.3	-0.2	-0.2
2018-07-29	14:15:00	2018-07-29 14:15:00	Thu Thiem	2	0	-2	-13	0	-1	-3	-12		0	-16	-3	-13	-63	-0.2	-0.3	-0.3	-0.2	-0.3	-0.3	-0.4		0	-0.3	-0.3	-0.2
2018-07-29	15:15:00	2018-07-29 15:15:00	Thu Thiem	2	-1	-4	0	-14	-2	0	0		-2	-1	-6	-3	-33	-0.3	-0.2	-0.2	-0.3	-0.3	-0.2	-0.2		-0.3	-0.3	-0.2	-0.2
2018-07-30	08:50:00	2018-07-30 08:50:00	Thu Thiem	2	4	0	0	0	0	10	8		2	43	11	35	113	0.1	0.1	0.1	0.1	0.1	0.2	0.2		0.3	0.3	0.3	0.3
2018-07-30	09:30:00	2018-07-30 09:30:00	Thu Thiem	2	3	6	14	12	52	12	3		0	12	6	5	125	0.3	0.3	0.25	0.3	0.3	0.3	0.3		0.3	0.3	0.3	0.3
2018-07-30	10:05:00	2018-07-30 10:05:00	Thu Thiem	2	1	2	6	8	3	0	0		0	5	12	8	45	0.3	0.3	0.4	0.3	0.3	0.3	0.3		0.3	0.3	0.3	0
2018-07-30	10:45:00	2018-07-30 10:45:00	Thu Thiem	2	4	0	10	1	8								23	0.3	0.3	0.35	0.4	0.4	0.4	0.3		0.4	0.4	0.2	0.2
2018-07-30	11:10:00	2018-07-30 11:10:00	Thu Thiem	2	0	0	0	51	32	1	2		0	1	0	0	87	0.35	0.35	0.35	0.4	0.4	0	0		0	0	0	0
2018-07-30	12:28:00	2018-07-30 12:28:00	Thu Thiem	2	0	0	0	0	0	0	0		0	0	0	0	0	0	0	0	0.4	0.3	0.4	0		0	0.06	0	0
2018-07-30	13:30:00	2018-07-30 13:30:00	Thu Thiem	2	-52	-31	-22	-53	-1	-42	-53		-8	-60	-45	-30	-397	0	0	0	0	0	0	0		0	0	0	0
2018-07-30	14:05:00	2018-07-30 14:05:00	Thu Thiem	2	0	-11	-7	-63	-42	-1	0		0	-11	-62	-15	-212	-0.2	-0.2	-0.15	-0.2	-0.2	-0.2	-0.2		-0.15	-0.15	-0.15	-0.15
2018-07-30	15:20:00	2018-07-30 15:20:00	Thu Thiem	2	-6	-35	-7	-39	-2	0	0		0	-9	-49	-26	-173	-0.3	-0.3	-0.3	-0.35	-0.3	-0.3	-0.3		-0.35	-0.35	-0.4	-0.3
2018-07-30	15:45:00	2018-07-30 15:45:00	Thu Thiem	2	-3	-10	-9	-34	-8	0	-2		-6	-26	-4	-2	-104	-0.3	-0.3	-0.4	-0.4	0	-0.4	-0.3		-0.35	-0.3	-0.3	-0.25
2018-08-08	08:58:00	2018-08-08 08:58:00	Thu Thiem	2	0	0	0	-18	-2	-2	0		0	0	0	0	-22	0	0.4	0	0.2	0.1	0.1	0		0	0	0	0
2018-08-08	09:28:00	2018-08-08 09:28:00	Thu Thiem	2	-12	-1	0	-1	0	-4	0		0	-1	0	0	-19	0.2	0.3	0	0.2	0	0.4	0.2		0	0.3	0.3	0
2018-08-08	10:20:00	2018-08-08 10:20:00	Thu Thiem	2	-7	-14	0	0	0	0	-1		0	0	0	0	-22	0.3	0.3	0	0	0	0	0.4		0	0	0	0
2018-08-08	11:18:00	2018-08-08 11:18:00	Thu Thiem	2	-1	-1	0	0	0	-4	0		0	0	0	0	-6	0.4	0.4	0	0	0	0.5	0		0	0	0	0
2018-08-08	12:25:00	2018-08-08 12:25:00	Thu Thiem	2	0	0	0	-2	0	0	-3		-2	-5	0	0	-12	0.3	0	0	0.1	0	0	0.2		0.4	0.3	0	0
2018-08-08	13:28:00	2018-08-08 13:28:00	Thu Thiem	2	0	1	0	0	0	0	0		0	0	0	6	7	0	0.05	0.07	0	0	0	0		0	0	0	0.1
2018-08-08	14:16:00	2018-08-08 14:16:00	Thu Thiem	2	16	17	1	0	0	0	0		0	2	0	3	39	0.2	0.18	0.18	0	0.3	0	0.3		0.3	0.3	0	0.2
2018-08-10	09:10:00	2018-08-10 09:10:00	Thu Thiem	2	8	2	0	41	3	5	0		0	6	4	3	72	0.15	0.2	0.2	0.25	0.25	0.3	0		0	0.25	0.15	0.15
2018-08-10	09:40:00	2018-08-10 09:40:00	Thu Thiem	2	0	0	-2	-23	-13	0	-2		-1	-10	-3	-7	-61	0.1	0.1	0.2	0.2	0.15	0	0.2		0.3	0.25	0.15	0.1
2018-08-10	10:05:00	2018-08-10 10:05:00	Thu Thiem	2	-3	0	-8	-10	-20	-2	0		-1	-2	-9	-1	-56	0.1	0.1	0.1	0.2	0.15	0.1	0		0.1	0.1	0.1	0
2018-08-10	10:30:00	2018-08-10 10:30:00	Thu Thiem	2	0	0	0	-17	-10	-15	0		0	-5	-3	-3	-53	0	0	0.1	0.05	0.15	0.15	0		0	0.1	0.1	0
2018-08-10	11:22:00	2018-08-10 11:22:00	Thu Thiem	2	-4	-5	-9	-21	0	-2	0		-3	-22	-27	-15	-108	0.1	0.3	0.3	0.25	0.3	0.2	0		0.2	0.3	0.2	0.1
2018-08-10	12:40:00	2018-08-10 12:40:00	Thu Thiem	2	0	-4	-3	-41	0	-2	-2		-3	-31	-5	-12	-103	0.3	0.3	0.3	0.4	0	0.4	0.3		0.4	0.4	0.3	0.3
2018-08-10	13:07:00	2018-08-10 13:07:00	Thu Thiem	2	-1	-3	-1	-22	0	0	-8		0	-30	-9	-15	-89	0.2	0.3	0.3	0.3	0.4	0	0.4		0	0.4	0.4	0.3
2018-08-10	14:09:00	2018-08-10 14:09:00	Thu Thiem	2	0	-2	0	-14	-32	-3	-3		-1	-8	-5	-7	-75	0.3	0.3	0.3	0.3	0.2	0.2	0.3		0.3	0.35	0.3	0.2
2018-08-10	14:45:00	2018-08-10 14:45:00	Thu Thiem	2	-1	-1	0	-40	-2	-1	-8		-4	-4	-10	-25	-96	0.1	0.1	0.1	0.25	0.2	0.25	0.2		0.2	0.25	0.25	0.1
2018-08-16	09:18:00	2018-08-16 09:18:00	Thu Thiem	2	0	0	0	0	0	0	0		-4	0	0	-3	-7	-	-	-	-0.05	-	-0.04	-0.05		-0.1	-0.08	0	-0.12
2018-08-16	09:53:00	2018-08-16 09:53:00	Thu Thiem	2	2	0	0	0	5	20	14		1	12	2	2	58	0.2	-	0.3	-	0.12	0.1	0.15		0.08	0.2	0.2	0.2
2018-08-16	10:47:00	2018-08-16 10:47:00	Thu Thiem	2	2	2	11	8	0	0	0		0	0	0	0	23	0.4	0.4	0.4	0.5	-	0.5	0.5		0	0	-	0
2018-08-16	11:38:00	2018-08-16 11:38:00	Thu Thiem	2	0	1	0	0	0	0	0		0	0	0	0	1	0.5	0.5	0	-	-	-	-		-	0.4	0	0
2018-08-16	13:32:00	2018-08-16 13:32:00	Thu Thiem	2	0	1	0	0	0	0	0		0	0	0	0	1	-	0.4	0.4	-	0	-	-		-	-	-	0
2018-08-16	14:26:00	2018-08-16 14:26:00	Thu Thiem	2	0	0	0	0	0	0	0		0	0	0	0	0	-	0.4	0.4	0.4	0.4	0.4	0.5		-	0.3	-	0
2018-08-16	14:57:00	2018-08-16 14:57:00	Thu Thiem	2	1	0	1	0	0	0	0		0	0	0	0	2	0.3	0.25	0.35	0.3	0.4	0.3	0.25		0.1	-	-	0
2018-08-22	08:59:00	2018-08-22 08:59:00	Thu Thiem	2	0	-1	0	-7	-2	0	0		0	0	0	-1	-11	-0.25	-0.15	-	-0.1	-0.12	-	-		-	-	-	-0.08
2018-08-22	09:37:00	2018-08-22 09:37:00	Thu Thiem	2	0	0	0	-1	-3	0	0		0	0	0	0	-4	-	-	-	-0.02	-0.04	-	-		-	-	-	-
2018-08-22	10:14:00	2018-08-22 10:14:00	Thu Thiem	2	0	0	0	0	0	0	0		0	0	0	0	0	-	-	-	-	-	-	-		-	-0.1	-0.1	-
2018-08-22	10:44:00	2018-08-22 10:44:00	Thu Thiem	2	0	0	-3	-5	0	0	-1		0	0	-1	0	-10	-	-0.08	7	-0.1	-0.1	-0.05	-0.1		-	-	-0.18	-
2018-08-22	11:53:00	2018-08-22 11:53:00	Thu Thiem	2	0	0	0	-12	0	0	0		-1	0	-23	0	-36	-	-0.12	-0.07	-	-	-	-		-0.1	-	-0.25	-
2018-08-22	12:58:00	2018-08-22 12:58:00	Thu Thiem	2	0	0	0	-2	0	-1	0		-1	-1	0	0	-5	-	-0.12	-0.1	-0.1	-0.1	-0.1	-0.12		-0.2	-0.2	-0.25	-
2018-08-22	13:50:00	2018-08-22 13:50:00	Thu Thiem	2	0	0	0	0	0	0	0		5	0	0	0	5	-	-	-	-	-	-	-		0.07	-	0.05	-
2018-08-22	14:46:00	2018-08-22 14:46:00	Thu Thiem	2	0	0	0	0	0	0	12		0	0	0	0	12	0.08	0.12	0.12	-	-	-	0.4		-	0.2	-	0.08
2018-08-24	08:35:00	2018-08-24 08:35:00	Thu Thiem	2	4	2	44	5	3	0	4		0	3	1	0	66			0.35	0.4	0.4	0.4	0.35		-	0.3	0.2	-
2018-08-24	09:05:00	2018-08-24 09:05:00	Thu Thiem	2	0	8	35	15	46	6	2		1	5	3	2	123			0.3	0.3	0.25	0.25	0.25		0.3	0.25	0.2	0.1
2018-08-24	09:30:00	2018-08-24 09:30:00	Thu Thiem	2	3	0	54	39	0	0	1		7	1	15	2	122	-	-	0.25	0.3	0.25	0.25	0.3		0.25	0.2	0.1	0.1
2018-08-24	09:53:00	2018-08-24 09:53:00	Thu Thiem	2	2	1	43	33	0	4	3		1	15	0	0	102	1	0.1	0.2	0.25	-	0.25	0.2		0.2	0.2	-	-
2018-08-24	10:28:00	2018-08-24 10:28:00	Thu Thiem	2	0	4	6	37	5	1	3		0	3	15	20	94	0.1	0.1	0.15	0.2	0.2	0.2	0.2		-	0.15	-	-
2018-08-24	10:55:00	2018-08-24 10:55:00	Thu Thiem	2	1	22	0	5	28	42	4		5	12	3	5	127	0.1	0.1	1	0.2	0.15	0.15	0.1		0.1	0.1	0.1	0.1
2018-08-24	13:30:00	2018-08-24 13:30:00	Thu Thiem	2	13	17	4		0	3	4		27	0	2	0	70	0.3	0.3	0.3	0.3	-	0.25	0.2		0.35	-	0.2	0.2
2018-08-24	13:57:00	2018-08-24 13:57:00	Thu Thiem	2	4	1	0	12	0	7	0		35	0	1	3	63	0.25	0.25	-	0.35	-	0.3	-		0.35	0.2	0.2	0.2
2018-08-24	14:32:00	2018-08-24 14:32:00	Thu Thiem	2	3	4	0	15	3	28	8		11	1	13	0	86	0.15	0.15	-	0.2	0.2	0.25	0.15		0.2	0.2	0.15	0.15
2018-08-24	15:00:00	2018-08-24 15:00:00	Thu Thiem	2	0	0	0	1	2	1	7		33	9	3	0	56	0	0	0	0	0.1	0.1	0.1		0.15	0.15	0.15	-
2018-09-10	08:50:00	2018-09-10 08:50:00	Thu Thiem	2	3	33	87	39	16	2	14		0	143	0		337	0.54	0.71	0.67	0.77	0.76	0.75	0.82			0.42	-	-
2018-09-10	09:47:00	2018-09-10 09:47:00	Thu Thiem	2	80	60	72	210	30	3	0		0	1	0		456	0.42	0.52	0.63	0.51	0.82	0.75	0.76		-	0.39	-	-
2018-09-10	10:03:00	2018-09-10 10:03:00	Thu Thiem	2	4	0	184	104	50	4	2		0	8	0		356	0.49	-	0.72	0.64	0.68	0.55	-		-	0.37	-	-
2018-09-10	11:20:00	2018-09-10 11:20:00	Thu Thiem	2	0	2	0	32	18	0	1		0	2	0		55	-	0.44	-	0.41	0.5	0.67	0.62		-	0.43	-	-
2018-09-10	15:03:00	2018-09-10 15:03:00	Thu Thiem	2	-9	-1	0	-8	0	0	-1		-13	-694	-40	0	-766	-0.39	-0.35	#VALUE!	-0.53	-0.5	-0.75	-0.58	0	-0.74	-0.63	0.4	#VALUE!
2018-09-10	15:43:00	2018-09-10 15:43:00	Thu Thiem	2	0	-41	0	-85	-21	-17	-9		-142	-47	-1	0	-363	-0.28	-0.31	#VALUE!	-0.49	-0.37	-0.62	-0.38	0	-0.65	-0.72	#VALUE!	#VALUE!
2018-09-11	08:49:00	2018-09-11 08:49:00	Thu Thiem	2	17	90	72	37	17	9	22		0	2	0	2	268
2018-09-11	09:42:00	2018-09-11 09:42:00	Thu Thiem	2	19	42	30	3	1	0	0		0	12	0	0	107	0.3	0.3	0.35	0.35	0.4	0.35	0.4		-	0.3	-	0.2
2018-09-11	10:47:00	2018-09-11 10:47:00	Thu Thiem	2	2	15	32	4	0	0	0		0	2	0	0	55	0.3	0.4	0.4	0.3	0.4	0.4	0.4		-	0.4	-	-
2018-09-11	11:54:00	2018-09-11 11:54:00	Thu Thiem	2	0	3	147	131	10	0	0		0	0	0	0	291	-	0.3	0.3	0.4	0.3	-	-		-	-	-	-
2018-09-11	14:12:00	2018-09-11 14:12:00	Thu Thiem	2	-31	-95	-2	-3	-2	-43	-7		0	-89	0	-13	-285	-0.4	-0.4	-0.2	-0.4	-0.3	-0.6	-0.3	0	-0.5	-0.6	#VALUE!	-0.1
2018-09-11	15:08:00	2018-09-11 15:08:00	Thu Thiem	2	-14	-31	0	-12	0	0	0		0	-219	-5	-12	-293	-0.3	-0.3	#VALUE!	-0.3	-0.3	#VALUE!	-0.3	0	-0.4	#VALUE!	-0.5	-0.1
2018-09-12	09:15:00	2018-09-12 09:15:00	Thu Thiem	2	2	10	32	3	0	1	5		0	19	0	3	75	0.3	0.5	0.5	0.4	0.5	0.6	0.8		0.2	0.4	-	0.2
2018-09-12	10:05:00	2018-09-12 10:05:00	Thu Thiem	2	8	3	121	1	2	9	3		0	6	0	0	153	0.4	0.4	0.5	0.56	0.75	0.75	0.75		-	0.49	-	-
2018-09-12	10:55:00	2018-09-12 10:55:00	Thu Thiem	2	0	7	67	10	0	0	3		0	3	0	0	90	-	0.55	0.9	0.72	-	-	0.79		-	0.57	-	-
2018-09-12	12:02:00	2018-09-12 12:02:00	Thu Thiem	2	0	0	4	3	2	0	0		0	0			9	-	-	0.4	0.53	0.78	-	-		-	-	-	-
2018-09-12	13:21:00	2018-09-12 13:21:00	Thu Thiem	2	1	9	4	4	0	0	1		0	0	0	0	19	0.45	0.39	0.44	0.4	0.43	-	0.6		-	-	-	0.34
2018-09-12	14:55:00	2018-09-12 14:55:00	Thu Thiem	2	-21	0	0	-3	-9	0	-1		-1	-41	0	0	-76	-0.56	-0.57	-0.3	-0.33	-0.5	#VALUE!	-0.45	0	-0.53	-0.53	#VALUE!	#VALUE!
2018-09-17	09:05:00	2018-09-17 09:05:00	Thu Thiem	2	-9	-9	0	-2	0	-6	0		-2	-4	0	0	-32	-0.17	-0.12	#VALUE!	-0.13	#VALUE!	-0.11	#VALUE!	0	-0.1	-0.06	#VALUE!	#VALUE!
2018-09-17	10:30:00	2018-09-17 10:30:00	Thu Thiem	2	0	0	2	10	0	0	1		0	11	4	2	30	0.36	-	0.5	0.45	-	-	0.41		-	0.53	0.429	-
2018-09-17	11:06:00	2018-09-17 11:06:00	Thu Thiem	2	0	0	2	0	2	0	2		2	1	0	0	9	-	-	0.58	-	0.55	0.49	0.55		0.33	0.54	-	0.219
2018-09-17	12:52:00	2018-09-17 12:52:00	Thu Thiem	2	1	0	0	1	0	1	0		0	2	0	0	5	0.55	0.53	0.86	0.61	-	0.72	-		-	0.76	-	-
2018-09-17	13:34:00	2018-09-17 13:34:00	Thu Thiem	2	0	1	3	4	2	1	1		0	1	0	0	13	-	0.54	0.56	0.64	0.62	0.51	0.61		-	0.77	-	-
2018-09-17	14:17:00	2018-09-17 14:17:00	Thu Thiem	2	2	0	6	2	0	0	1		0	0	0	0	11	0.43	-	0.43	0.43	-	-	0.47		-	-	-	-
2018-09-18	08:35:00	2018-09-18 08:35:00	Thu Thiem	2	1	0	11	1	0	0	1		1	24	0	3	42	0.1	0.1	0.2	0.1	-	-	0.2		0.2	0.2	0.2	0.2
2018-09-18	09:09:00	2018-09-18 09:09:00	Thu Thiem	2	0	0		3	5	0	0		3	0	0	5	16	-	0.2	0.2	0.3	-	-	0.3		0.3		0.2	0.2
2018-09-18	09:57:00	2018-09-18 09:57:00	Thu Thiem	2	0	0	1	3	0	0	0		0	2	0	1	7	-	0.1	0.1	0.1	-	-	-		-	0.1	-	0.1
2018-09-18	10:49:00	2018-09-18 10:49:00	Thu Thiem	2	0	0	0	3	0	0	0		0	0	0	9	12	-	-	-	-	-	-	-		-	-	-	-
2018-09-18	11:25:00	2018-09-18 11:25:00	Thu Thiem	2	2	2	0	0	0	0	3		0	2	4	0	13	0.2	0.3	-	-	-	-	0.32		-	0.4	0.3	0.2
2018-09-18	12:53:00	2018-09-18 12:53:00	Thu Thiem	2	1	2	0	2	0	0	1		0	0	0	0	6	0.5	0.6	0.8	0.7	0.6	-	0.5		-	-	-	0.2
2018-09-18	14:17:00	2018-09-18 14:17:00	Thu Thiem	2	0	1	6	18	0	0	0		0	1	0	1	27	0.4	0.4	0.4	0.6	-	-	-		-	0.58	-	0.1
2018-10-02	09:19:00	2018-10-02 09:19:00	Thu Thiem	2	-7	-4	0	0	0	0	0		-2	-3	-4	62	42	-0.1	-0.1	-0.1	-	-0.07	-	-		-0.05	-0.1	-0.1	-0.1
2018-10-02	09:05:00	2018-10-02 09:05:00	Thu Thiem	2	13	7	3	7	0	0	0		0	0	0	79	109	0.1	0.12	0.2	0.2	-	0.2	0.2		-	0.2	-	0.2
2018-10-02	10:43:00	2018-10-02 10:43:00	Thu Thiem	2	17	114	30	0	0	0	0		0	0	0	36	197	0.3	0.3	0.4	-	-	0.4	-		-	0.4	-	0.2
2018-10-02	12:42:00	2018-10-02 12:42:00	Thu Thiem	2	0	0	0	96	19	9	24		0	4	0	0	152	0.3	-	-	0.6	0.6	0.5	0.6		-	0.4	-	-
2018-10-02	13:33:00	2018-10-02 13:33:00	Thu Thiem	2	0	0	0	0	129	25	48		0	14	0	0	216	-	-	0.5	-	0.5	0.5	0.4		-	0.5	-	-
2018-10-02	14:15:00	2018-10-02 14:15:00	Thu Thiem	2	0	0	0	0	292	44	0		0	24	0	able	360	-	-	-	0.5	0.7	0.4	-		-	0.4	-	-
2018-10-02	15:00:00	2018-10-02 15:00:00	Thu Thiem	2	0	0	0	0	159	51	0		0	56	0	able	266	-	-	0.5	-	0.4	0.4	0.4		-	0.4	-	-
2018-10-04	09:03:00	2018-10-04 09:03:00	Thu Thiem	2	1	1	1	0	0	0	0		0	0	0	0	3	0.08	0.08	0.1	-	-	-	-		0	-	0	0
2018-10-04	09:50:00	2018-10-04 09:50:00	Thu Thiem	2	0	0	0	0	0	0	0		0	0	0	0	0	0.1		0.07	0.1	-	-	-			0.03	0	0.04
2018-10-04	10:41:00	2018-10-04 10:41:00	Thu Thiem	2	4	12	11	27	0	0	0		0	0	0	0	54	0.08	0.1	0.1	0.05	-	-	-		-	-	-	-
2018-10-04	12:11:00	2018-10-04 12:11:00	Thu Thiem	2	21	0	2	0	21	0	0		0	0	129	36	209	0.2		0.2	-	0.2	-	-		0.1		0.12	0.1
2018-10-04	13:40:00	2018-10-04 13:40:00	Thu Thiem	2	3	3	8	105	62	0	76		0	103	0	31	391	0.2	0.3	0.4	0.6	0.5	-	0.4		-	0.3	-	0.15
2018-10-04	15:02:00	2018-10-04 15:02:00	Thu Thiem	2	3	0	0	0	29	22	27		0	59	0	0	140	0.3	0.3	0.3	-	0.6	0.5	0.4	-	0.4	-	-
2018-10-09	08:19:00	2018-10-09 08:19:00	Thu Thiem	2	18	21	19	30	45	34	0		0	47	0	2	216	0.4	0.4	0.4	0.4	0.5	0.5	0.5		-	0.4	-	0.2
2018-10-09	09:18:00	2018-10-09 09:18:00	Thu Thiem	2	36	20	15	46	57	0	46		0	7	0	26	253	0.7	0.7	0.8	0.8	0.8	-	0.7		-	0.7	-	0.2
2018-10-09	10:03:00	2018-10-09 10:03:00	Thu Thiem	2	55	48	91	131	155	56	33		14	0	0	0	583	0.5	0.7	0.7	0.6	0.8	0.7	0.8		0.5	-	-	0
2018-10-09	11:07:00	2018-10-09 11:07:00	Thu Thiem	2	8	6	2	14	18	0	3		0	22	0	0	73	0.5	0.5	0.7	0.6	0.5	0.4	0.4		-	0.4	-	0
2018-10-09	12:01:00	2018-10-09 12:01:00	Thu Thiem	2	0	0	3	14	5	0	-3		-6	-2	-2	-16	-7	0	0	0.1	0.1	0.1	-	-0.1		-0.1	-0.1	-0.1	-0.2
2018-10-09	13:26:00	2018-10-09 13:26:00	Thu Thiem	2	-28	-75	0	-17	-1	0	0		-379	-54	0	-42	-596	-0.4	-0.3	-	-0.4	-0.5	-	-		-0.5	-0.4	-	-0.2
2018-10-09	14:53:00	2018-10-09 14:53:00	Thu Thiem	2	-42	0	0	-8	0	-56	0		-14	-442	-12	-58	-632	-0.3	-	-	-0.3	-	-0.4	-0.2		-0.5	-0.4	-0.3	-0.2
2018-10-10	09:00:00	2018-10-10 09:00:00	Thu Thiem	2	17	12	26	31	0	0	42		4	14	2	118	266	0.4	0.6	0.6	0.4	0.5	-	0.5		0.5	0.2	0.1	0.2
2018-10-10	10:00:00	2018-10-10 10:00:00	Thu Thiem	2	3	41	43	30	8	5	8		0	5	0	0	143	0.4	0.5	0.5	0.7	0.6	0.6	0.6		0.6	0.3	-	0
2018-10-10	11:00:00	2018-10-10 11:00:00	Thu Thiem	2	21	32	37	87	247	48	65		0	11	0	0	548	0.4	0.5	0.6	0.5	0.7	0.6	0.6		0.6	-	-	0
2018-10-10	12:00:00	2018-10-10 12:00:00	Thu Thiem	2	28	20	0	5	0	0	6		0	14	9	31	113	0.3	0.3	0.2	0.4	-	-	0.3		0.3	0.5	0.5	0.1
2018-10-10	14:00:00	2018-10-10 14:00:00	Thu Thiem	2	30	27	0	41	5	0	0		0	27	42	64	236	0.3	0.3	-	0.4	0.6	-	-		-	-	0.2	0.2
2018-10-10	15:00:00	2018-10-10 15:00:00	Thu Thiem	2	6	11	0	90	13	0	0		8	68	0	31	227	0.2	0.3	-	0.5	0.4	-	0.4		0.6	0.7	-	0.2
2018-10-11	08:30:00	2018-10-11 08:30:00	Thu Thiem	2	4	5	23	6	0	0	0		0	7	0	152	197	0.3	0.4	0.4	0.3	-	0.4	0.4		0.3	0.4	-	0.2
2018-10-11	09:15:00	2018-10-11 09:15:00	Thu Thiem	2	51	21	22	0	0	0	27		0	31	8	88	248	0.4	0.4	0.5		0.6	-	0.7		-	0.4	0.2	0.2
2018-10-11	10:04:00	2018-10-11 10:04:00	Thu Thiem	2	12	27	126	87	47	65	73		0	0	0	23	460	0.4	0.5	0.5	0.4	0.6	0.6	0.5		-	-	-	0.2
2018-10-11	11:09:00	2018-10-11 11:09:00	Thu Thiem	2	2	0	16	900	380	28	45		0	5	0	0	1376	0.4	0.5	0.8	0.6	0.6	0.4	0.4		-	0.4	-	0
2018-10-11	12:05:00	2018-10-11 12:05:00	Thu Thiem	2	0	0	26	2	58	9	0		0	0	0	-175	-80	0.3	-	0.5	0.3	0.2	0.2	-		-	0	0	-0.15
2018-10-11	14:28:00	2018-10-11 14:28:00	Thu Thiem	2	-34	-14	0	-10	-2	-5	-12		-3	-266	0	-32	-378	-0.3	-0.3	-	-0.4	-0.4	-0.3	-0.2		-0.4	-0.4	-	-0.1
2018-10-18	08:15:00	2018-10-18 08:15:00	Thu Thiem	2	0	0	56	16	8	0	0		0	15	0	0	95	0.2	-	0.2	0.2	0.2	-	-		0	0.1	0	0
2018-10-18	09:02:00	2018-10-18 09:02:00	Thu Thiem	2	16	3	12	6	0	0	0		2	0	9	0	48	0.2	0.2	0.2	0.2	0.2	-	0.1		0.1	0.1	0.1	0
2018-10-18	10:13:00	2018-10-18 10:13:00	Thu Thiem	2	2	0	52	3	3	0	3		26	80	14	66	249	0.1	-	0.2	0.2	0.2	0.3	0.1		0.1	0.1	0.1	0.1
2018-10-18	11:04:00	2018-10-18 11:04:00	Thu Thiem	2	12	0	1	0	4	0	3		1	19	21	63	124	0.2	-	0.2	0.1	0.2	-	0.2		0.1	0.2	0.1	0.2
2018-10-18	12:34:00	2018-10-18 12:34:00	Thu Thiem	2	5	6	72	41	0	0	0		0	27	0	72	223	0.2	0.3	0.3	0.2	-	0.2	-		-	0.3	0	0.1
2018-10-18	13:33:00	2018-10-18 13:33:00	Thu Thiem	2	0	0	0	0	45	25	24		0	0	0	26	120	-	0.2	-	-	0.3	0.3	0.3		-	-	-	0
2018-10-18	14:28:00	2018-10-18 14:28:00	Thu Thiem	2	0	0	0	0	137	0	0		0	0	0	0	137	-	-	-	-	0.4	-	-		-	-	0	0
2018-10-19	08:19:00	2018-10-19 08:19:00	Thu Thiem	2	22	9	8	23	0	10	0		0	0	7	8	87	0.3	0.35	0.3	0.3	-	0.3	-		-	-	0.1	0.1
2018-10-19	09:07:00	2018-10-19 09:07:00	Thu Thiem	2	12	0	6	3	6	0	0		0	0	0	23	50	0.3	-	0.3	0.3	0.2	-	-		-	0.2	0	0.1
2018-10-19	09:50:00	2018-10-19 09:50:00	Thu Thiem	2	3	14	10	0	0	0	0		0	0	0	0	27	0.1	0.2	0.3		0.2		0.1		0	-	0	0
2018-10-19	10:50:00	2018-10-19 10:50:00	Thu Thiem	2	21	23	24	15	2	2	0		0	0	0	0	87	0.1	0.1	0.2	0.2	0.1	0.1			-	0	0	0
2018-10-19	13:04:00	2018-10-19 13:04:00	Thu Thiem	2	23	0	2	149	0	0	0		0	0	0	0	174	0		0	0.1	-	-	-		-	0	0	0
2018-10-19	14:08:00	2018-10-19 14:08:00	Thu Thiem	2	2	3	12	3	0	0	0		0	6	12	14	52	0.2	0.1	0.1	0.1	-	-	-		-	0.1	0.1	0.1
2018-10-19	14:53:00	2018-10-19 14:53:00	Thu Thiem	2	1	4	20	5	0	0	0		0	14	5	30	79	0.1	0.1	-	0.1	-	-	-		-	0.1	0.1	0.1
2018-10-23	08:28:00	2018-10-23 08:28:00	Thu Thiem	2	3	7	142	69	38	17	14		0	28	0	0	318	0.4	0.5	0.5	0.5	0.5	.	0.5	-		0.5	-	-
2018-10-23	10:13:00	2018-10-23 10:13:00	Thu Thiem	2	0	3	15	600	122	24	12		0	9	0	0	785		0.7	0.6	0.8	0.5	0.5	0.5	-		0.5	-	-
2018-10-23	11:14:00	2018-10-23 11:14:00	Thu Thiem	2	0	26	22	0	400	0	0		0	0	0	7	455	0.2	0.2	0.2	-	0.2	-	-	-		-	-	0.2
2018-10-23	13:02:00	2018-10-23 13:02:00	Thu Thiem	2	24	19	0	17	0	11	0		0	34	41	0	146	0.4	0.4	-	0.4	-	0.3	-	-		0.5	0.4
2018-10-23	14:04:00	2018-10-23 14:04:00	Thu Thiem	2	0	30	0	62	6	0	0		8	45	0	37	188		0.2	-	0.4	0.4	-	-	0.6		0.6		0.2
2018-10-25	08:14:00	2018-10-25 08:14:00	Thu Thiem	2	22	34	43	45	25	19	68		0	84	6	56	402	0.4	0.4	0.6	0.5	0.6	0.4	0.4	-		0.4	0.15	0.1
2018-10-25	09:10:00	2018-10-25 09:10:00	Thu Thiem	2	0	5	82	36	2	4	35		0	26	0	45	235	-	0.5	0.8	0.8	0.7	0.7	0.7	-		0.6	-	0.15
2018-10-25	09:57:00	2018-10-25 09:57:00	Thu Thiem	2	0	11	14	51	16	14	23		0	18	0	0	147	-	0.4	0.7	0.6	0.7	0.6	0.7	-		0.4	-	0
2018-10-25	10:28:00	2018-10-25 10:28:00	Thu Thiem	2	0	0	2	145	2	89	17		0	14	0	0	269	-	0.4	0.7	0.5	0.5	0.4	0.7	-		0.4	-	0
2018-10-25	11:03:00	2018-10-25 11:03:00	Thu Thiem	2	0	0	11	102	130	43	92		1	34	0	0	413	-	0.4	0.5	0.5	0.7	0.6	0.7	0.2		0.4	-	0
2018-10-25	11:37:00	2018-10-25 11:37:00	Thu Thiem	2	0	2	28	96	47	64	18		0	0	0	0	255	-	0.4	0.4	0.4	0.5	0.4	0.4	-			-	0
2018-10-25	13:30:00	2018-10-25 13:30:00	Thu Thiem	2	-51	-63	0	0	0	-8	-22		-14	-4	0	0	-162	-0.3	-0.4	-	-	-	-0.4	-0.25	-0.3		-0.5	-	0
2018-10-25	14:39:00	2018-10-25 14:39:00	Thu Thiem	2	0	-2	0	-84	0	0	0		0	-15	-3	-24	-128	-0.2	-0.2	-	-0.3	-	-	-	-0.5		-0.4	-0.4	-0.15
2018-10-30	08:13:00	2018-10-30 08:13:00	Thu Thiem	2	0	0	0	2	0	0	0		0	0	0	19	21	0	0	0	0.02	-	0.02	-	0		-	-	0.2
2018-10-30	08:47:00	2018-10-30 08:47:00	Thu Thiem	2	17	6	5	3	0	0	0		0	3	0	8	42	0.15	0.15	0.2	0.2	-	-	-	0		0.2	-	0.3
2018-10-30	09:41:00	2018-10-30 09:41:00	Thu Thiem	2	0	0	2	2	0	0	0		0	0	0	55	59	-	-	0.5	0.5	-	-	-	-		-	0.3	0.3
2018-10-30	10:22:00	2018-10-30 10:22:00	Thu Thiem	2	0	0	103	89	37	0	0		0	5	0	48	282	-	0.4	0.5	0.4	0.4	-	-	-		0.4	-	0.3
2018-10-30	11:00:00	2018-10-30 11:00:00	Thu Thiem	2	19	0	47	86	48	18	0		0	16	0	14	248	0.5	-	0.5	0.4	0.7	0.4	-	-		0.5	-	0.1
2018-10-30	12:00:00	2018-10-30 12:00:00	Thu Thiem	2	0	1	35	52	0	36	9		6	14	0	0	153	-	0.8	0.7	0.4		0.7	0.7	0.4		0.7	-	0
2018-10-30	13:14:00	2018-10-30 13:14:00	Thu Thiem	2	0	3	0	4	74	37	8		0	0	0	st	126	-	0.3	0.4	0.4	0.4	0.4	0.5	-		0.4	-	-
2018-10-30	14:34:00	2018-10-30 14:34:00	Thu Thiem	2	0	0	0	0	8	52	39		0	94	0	st	193	-	-	-	-	0.8	0.4	0.4	-		0.25	-	-
2018-10-31	08:17:00	2018-10-31 08:17:00	Thu Thiem	2	0	0	0	0	0	0	0		0	0	0	0	0	-	0	0	0	0	-	0	0		-	-	0
2018-10-31	08:57:00	2018-10-31 08:57:00	Thu Thiem	2	2	1	0	0	0	0	0		0	0	3	22	28	0.15	0.15	-	-	-	-	-	0.1		-	0.15	0.25
2018-10-31	09:43:00	2018-10-31 09:43:00	Thu Thiem	2	0	0	0	1	0	0	0		2	0	0	47	50	-	-	-	0.3	-	-	-	0.2		-		0.2
2018-10-31	10:21:00	2018-10-31 10:21:00	Thu Thiem	2	3	2	0	5	0	0	0		0	0	0	28	38	0.4	0.3	0.4	0.3	-	-	-	-		-	0.1	0.2
2018-10-31	12:19:00	2018-10-31 12:19:00	Thu Thiem	2	6	11	33	3	0	0	0		2	3	0	0	58	0.8	0.5	0.7	0.4	-	0.4	0.4	0.3		0.5	-	0
2018-10-31	13:14:00	2018-10-31 13:14:00	Thu Thiem	2	0	47	12	65	18	27	17		0	2	0	st	188	0.4	0.4	0.5	0.4	0.5	0.4	0.4	-		0.5	-	-
2018-10-31	14:02:00	2018-10-31 14:02:00	Thu Thiem	2	0	31	0	3	2	5	2		0	3	0	st	46	-	0.45	0.6	0.4	0.45	0.3	0.5	-		0.4	-	-
2018-10-31	14:55:00	2018-10-31 14:55:00	Thu Thiem	2	2	0	4	42	37	14	25		0	10	0	st	134	0.4	-	0.4	0.3	0.4	0.4	0.4	-		0.3	0.15	-
2018-11-01	08:07:00	2018-11-01 08:07:00	Thu Thiem	2	0	0	0	0	-2	-2	0		0	0	0	-3	-7	0	0	0	-			-	-		-	-	-0.05
2018-11-01	08:43:00	2018-11-01 08:43:00	Thu Thiem	2	0	0	0	0	0	0	0		0	0	0	-5	-5	0	0	-	-	-	-	0	0		-	0	-0.05
2018-11-01	09:15:00	2018-11-01 09:15:00	Thu Thiem	2	0	0	0	0	0	0	0		0	0	0	8	8	0	0	0	-	-	-	0	0		-	-	-0.07
2018-11-01	09:51:00	2018-11-01 09:51:00	Thu Thiem	2	0	3	17	5	4	0	0		0	0	0	6	35	0.15	0.15	0.18	0.18	0.1	-	-	-		-	-	0.2
2018-11-01	10:35:00	2018-11-01 10:35:00	Thu Thiem	2	15	23	21	27	23	0	0		0	0	0	2	111	0.2	0.2	0.3	0.2	0.2	-	-	-		-	-	0.15
2018-11-01	11:20:00	2018-11-01 11:20:00	Thu Thiem	2	0	14	0	0	75	34	0		6	0	0	26	155	0.2	0.2	0.4	-	0.3	0.4	-	0.15		-	-	0.15
2018-11-01	13:06:00	2018-11-01 13:06:00	Thu Thiem	2	0	3	0	0	237	8	10		0	14	0	0	272		0.3	0.4	-	0.4	0.3	0.4	-		0.3	-	0
2018-11-01	14:19:00	2018-11-01 14:19:00	Thu Thiem	2	0	0	4	0	55	0	0		0	5	0	0	64			0.4	0.3	0.4	-	0.4	-		0.4	-	0
2018-11-09	08:50:00	2018-11-09 08:50:00	Thu Thiem	2	16	38	120	10	25	8	10		4	42	12	6	291	0.6	0.5	0.6	0.5	0.4	0.5	0.5		0.2	0.5	0.5	0.3
2018-11-09	09:45:00	2018-11-09 09:45:00	Thu Thiem	2	5	3	54	1	34	3	0		9	12	3	0	124	0.4	0.7	0.7	0.4	0.6	0.5	0		0.4	0.5	0.4	0.3
2018-11-09	10:30:00	2018-11-09 10:30:00	Thu Thiem	2	6	3	9	8	48	6	4		0	0	3	2	89	0.5	0.6	0.6	0.4	0.5	0.4	0.5		0.4	0.5	0.5	0.4
2018-11-09	12:50:00	2018-11-09 12:50:00	Thu Thiem	2	3	2	1	0	35	0	6		0	0	0	0	47	0.1	0.2	0.2	0.2	0.1	0.1	0.1		-	-	-	-
2018-11-09	14:10:00	2018-11-09 14:10:00	Thu Thiem	2	-8	-42	0	-53	0	-6	-12		0	-8	0	-4	-133	-0.3	-0.3	-0.3	-0.4	-0.3	-0.4	-0.4		-0.4	-0.3	-0.28	-0.18
2018-11-09	14:45:00	2018-11-09 14:45:00	Thu Thiem	2	-4	-9	0	-82	-5	-23	0		0	-6	0	-3	-132	-0.3	-0.3	-0.2	-0.4	-0.4	-0.5	-0.4		-0.5	-0.5	-0.38	-0.33
2018-11-13	08:10:00	2018-11-13 08:10:00	Thu Thiem	2	1	25	1	19	14	4	0		12	2	2	6	86	0.3	0.2	0.3	0.2	0.2	0.1	0.2		0.3	0.4	0.4	0.2
2018-11-13	08:50:00	2018-11-13 08:50:00	Thu Thiem	2	0	6	10	120	2	0	1		0	0	10	21	170	0.3	0.4	0.4	0.3	0.4	-	0.4		0.3	0.3	0.4	0.2
2018-11-13	09:54:00	2018-11-13 09:54:00	Thu Thiem	2	19	32	9	12	19	12	7		0	21	0	3	134	0.5	0.6	0.9	0.5	0.6	0.6	0.6		0.3	0.6	-	0.2
2018-11-13	10:34:00	2018-11-13 10:34:00	Thu Thiem	2	6	7	8	6	19	9	1		1	0	0	st	57	0.4	0.4	0.2	0.3	0.8	0.7	0.7		0.4	0.6	-	-
2018-11-13	13:16:00	2018-11-13 13:16:00	Thu Thiem	2	6	0	156	26	0	10	6		0	21	0	st	225	0.4	-	0.8	0.8	0.7	0.6	0.7		-	0.5	-	-
2018-11-13	13:42:00	2018-11-13 13:42:00	Thu Thiem	2	0	0	99	155	34	2	0		0	8	0	st	298	-	0.4	0.4	0.9	0.7	0.6	-		-	0.5	-	-
2018-11-14	08:00:00	2018-11-14 08:00:00	Thu Thiem	2	0	0	0	0	0	0	0		0	0	0	0	0	0	0	0	0	0	0	0		0	0	0	0
2018-11-14	08:59:00	2018-11-14 08:59:00	Thu Thiem	2	33	8	19	4	0	0	0		8	13	0	24	109	0.182	0.341	0.256	0.217	0.326	-	-		0.263	0.256	0.33	0.237
2018-11-14	09:55:00	2018-11-14 09:55:00	Thu Thiem	2	20	7	0	1	1	4	0		0	0	-	5	38	0.34	0.448	0.498	0.565	0.543	0.405	0.505		0.342	0.463	-	0.23
2018-11-14	10:30:00	2018-11-14 10:30:00	Thu Thiem	2	29	74	35	7	0	0	2		0	0	0	0	147	0.526	0.457	0.472	0.813	0.68	-	0.629		-	-	-	-
2018-11-14	11:40:00	2018-11-14 11:40:00	Thu Thiem	2	25	19	55	20	29	15	11		11	0	0	0	185	0.194	0.357	0.342	0.637	0.588	0.529	0.448		0.585	-	-	-
2018-11-14	12:11:00	2018-11-14 12:11:00	Thu Thiem	2	18	14	24	75	32	8	3		0	3	0	st	177	0.763	0.685	0.806	0.855	0.769	0.565	0.769		0.685	-	-	-
2018-11-14	13:12:00	2018-11-14 13:12:00	Thu Thiem	2	3	3	0	87	89	15	46		0	0	0	st	243	0.332	0.342	-	0.275	0.826	0.613	0.704		-	-	-	-
2018-11-14	14:25:00	2018-11-14 14:25:00	Thu Thiem	2	0	0	0	68	85	18	14		0	0	st	st	185	-	-	0.613	0.629	0.556	0.654	0.483		-	0.332	-	-
2018-11-16	08:00:00	2018-11-16 08:00:00	Thu Thiem	2	6	33	6	2	0	0	1		0	0	0	0	48	0.24	0.22	0.22	0.2	0.19	0.13	0.12		-	-	-	-
2018-11-16	08:30:00	2018-11-16 08:30:00	Thu Thiem	2	4	2	0	0	0	0	0		0	0	0	0	6	0.14	0.12	0.1	0.15	0.16	0.11	-		-	-	-	-
2018-11-16	09:10:00	2018-11-16 09:10:00	Thu Thiem	2	35	38	25	1	1	0	0		1	0	2	0	103	0.13	0.18	0.14	0.12	0.14	0.16	0.11		0.12	0.11	0.123	0.119
2018-11-16	10:10:00	2018-11-16 10:10:00	Thu Thiem	2	3	2	17	0	1	0	2		1	3	38	0	67	0.16	0.23	0.23	0.25	0.19	0.19	0.16		0.07	0.13	0.175	0.1
2018-11-16	11:30:00	2018-11-16 11:30:00	Thu Thiem	2	0	0	20	13	1	1	6		0	3	6	2	52	0.14	0.21	0.28	0.25	0.27	0.27	0.3		0.31	0.29	0.263	0.25
2018-11-16	12:45:00	2018-11-16 12:45:00	Thu Thiem	2	0	3	70	46	31	0	0		0	0	5	1	156	0.17	0.27	0.31	0.33	0.24	0.24	0.22		0.19	0.18	0.175	0.147
2018-11-16	13:30:00	2018-11-16 13:30:00	Thu Thiem	2	3	2	54	65	49	0	7		16	9	3	2	210	0.31	0.29	0.32	0.33	0.3	0.3	0.32		0.36	0.32	0.345	0.313
2018-11-16	14:40:00	2018-11-16 14:40:00	Thu Thiem	2	0	0	5	6	169	83	8		2	6	3	1	283	0.23	0.22	0.29	0.24	0.29	0.29	0.31		0.32	0.34	-	-
2018-11-21	07:50:00	2018-11-21 07:50:00	Thu Thiem	2	3	11	20	13	12	16	18		4	5	2	0	104	0.4	0.5	0.5	0.4	0.5	0.4	0.4		0.3	0.3	0.3	0.3
2018-11-21	08:35:00	2018-11-21 08:35:00	Thu Thiem	2	7	8	3	8	9	4	34		0	56	12	4	145	0.3	0.5	0.4	0.6	0.4	0.4	0.5		0.4	0.4	0.4	0.3
2018-11-21	09:20:00	2018-11-21 09:20:00	Thu Thiem	2	28	15	22	11	4	17	13		3	12	4	2	131	0.3	0.3	0.6	0.4	0.5	0.4	0.4		0.4	0.4	0.3	0.3
2018-11-21	10:12:00	2018-11-21 10:12:00	Thu Thiem	2	52	46	63	17	19	6	5		2	36	5	2	253	0.2	0.3	0.3	0.4	0.3	0.4	0.3		0.3	0.3	0.3	0.3
2018-11-21	11:20:00	2018-11-21 11:20:00	Thu Thiem	2	st	st	st	st	st	st	st		st	st	st	st	0	0	0	0	0	0	0	0		0	0	0	0
2018-11-21	12:00:00	2018-11-21 12:00:00	Thu Thiem	2	-45	-54	0	-2	0	-2	0		-9	-17	-6	-3	-138	-0.2	-0.3	-0.2	-0.4	-0.3	-0.4	-0.3		-0.3	-0.3	-0.3	-0.2
2018-11-21	13:42:00	2018-11-21 13:42:00	Thu Thiem	2	-2	-22	-3	-9	0	-3	-60		-42	-51	-32	-11	-235	-0.2	-0.3	-0.2	-0.4	-0.4	-0.3	-0.3		-0.4	-0.4	-0.4	-0.3
2018-11-21	14:42:00	2018-11-21 14:42:00	Thu Thiem	2	-1	0	0	-9	-1	-28	-10		-23	-90	-12	-6	-180	-0.2	-0.2	-0.2	-0.3	-0.3	-0.4	-0.3		-0.5	-0.4	-0.3	-0.3
2018-11-23	08:06:00	2018-11-23 08:06:00	Thu Thiem	2	1	3	2	17	0	0	79		6	0	44	157	309	0.1	0.1	0.1	0.15	-	-	0.15		0.05	-	0.1	0.2
2018-11-23	08:50:00	2018-11-23 08:50:00	Thu Thiem	2	128	66	8	2	15	2	0		0	36	7	14	278	0.2	0.3	0.3	0.2	0.3	0.3	-		-	0.3	0.3	0.2
2018-11-23	09:42:00	2018-11-23 09:42:00	Thu Thiem	2	67	34	165	138	47	275	87		0	29	0	43	885	0.3	0.3	0.3	0.4	0.4	0.5	0.5		-	0.3	-	0.15
2018-11-23	10:35:00	2018-11-23 10:35:00	Thu Thiem	2	14	9	149	112	78	47	62		0	33	0	16	520	0.6	0.5	0.4	0.4	0.6	0.4	0.5		-	0.3	-	0.2
2018-11-23	12:25:00	2018-11-23 12:25:00	Thu Thiem	2	16	2	67	213	0	12	34		0	0	0	0	344	0.4	0.5	0.6	0.4	-	0.5	0.4		-	-	-	st
2018-11-23	13:19:00	2018-11-23 13:19:00	Thu Thiem	2	0	0	54	72	400	23	0		0	9	0	0	558	-	-	0.4	0.4	0.8	0.4	-		-	0.4	-	st
2018-11-23	14:02:00	2018-11-23 14:02:00	Thu Thiem	2	0	0	3	400	43	0	24		0	0	0	0	470	-	-	0.4	0.4	0.4	-	0.4		-	-	-	st
2018-11-23	14:40:00	2018-11-23 14:40:00	Thu Thiem	2	0	0	27	16	17	0	0		0	5	0	0	65	-	-	0.3	0.5	0.4	-	-		-	0.3	-	st
2018-11-30	08:10:00	2018-11-30 08:10:00	Thu Thiem	2	-8	-3	-5	-1	-3	0	0		-6	0	-3	-3	-32	-0.1	-0.1	-0.1	-0.1	-0.1	-	-		-0.1	-	-0.05	-0.05
2018-11-30	09:00:00	2018-11-30 09:00:00	Thu Thiem	2	0	0	0	0	-9	0	0		0	0	0	-4	-13	0	0	-	0	-0.1	-	-		-	-	0	-0.05
2018-11-30	09:37:00	2018-11-30 09:37:00	Thu Thiem	2	4	1	0	0	0	2	2		3	5	22	34	73	0.1	0.1	0.1	0.1	-	0.1	0.1		0.1	0.1	0.2	0.2
2018-11-30	10:25:00	2018-11-30 10:25:00	Thu Thiem	2	12	15	14	0	0	28	2		18	300	0	84	473	0.2	0.2	0.2	0.1	-	0.2	0.2		0.05	0.2	0.3	0.2
2018-11-30	11:51:00	2018-11-30 11:51:00	Thu Thiem	2	7	0	0	1	213	6	3		0	124	0	46	400	0.3	-	0.3	0.3	0.3	0.3	0.3		-	0.2	0	0.1
2018-11-30	13:04:00	2018-11-30 13:04:00	Thu Thiem	2	0	0	77	192	146	31	28		0	23	0	0	497	-	-	0.4	0.3	0.4	0.4	0.4		-	0.3	-	st
2018-11-30	13:50:00	2018-11-30 13:50:00	Thu Thiem	2	0	13	128	159	48	92	18		0	0	0	0	458	-	0.4	0.3	0.4	0.4	0.3	0.7		-	-	-	st
2018-11-30	14:51:00	2018-11-30 14:51:00	Thu Thiem	2	24	67	269	151	5	71	21		0	0	0	-	608	0.5	0.5	0.4	0.7	0.5	0.4	0.3		-	-	-	st
2018-12-05	08:21:00	2018-12-05 08:21:00	Thu Thiem	2	148	128	80	48	87	126	34		1	17	0	st	669	0.52	0.76	0.86	0.79	0.82	0.75	0.87		0.4	0.59	-	-
2018-12-05	09:45:00	2018-12-05 09:45:00	Thu Thiem	2	103	49	82	26	27	19	39		0	23	0	st	368	0.74	0.66	0.64	0.69	0.61	0.55	0.42		-	0.38	-	-
2018-12-05	10:09:00	2018-12-05 10:09:00	Thu Thiem	2	52	84	34	5	26	14	5		0	0	0	st	220	0.29	0.34	0.42	0.43	0.48	0.62	0.5		-	-	-	-
2018-12-05	11:22:00	2018-12-05 11:22:00	Thu Thiem	2	st	st	st	st	st	st	st		st	st	st	st	0	-	-	-	-	-	-	-		-	-	-	-
2018-12-05	12:31:00	2018-12-05 12:31:00	Thu Thiem	2	-6	-25	0	-27	-15	-7	0		-2	-4	-2	st	-88	-0.39	-0.34	-0.32	-0.45	-0.44	-0.6	-0.42		-0.75	-0.74	-0.806	-
2018-12-05	13:18:00	2018-12-05 13:18:00	Thu Thiem	2	0	0	0	-16	-16	-6	-1		-2	-120	-61	st	-222	-0.47			-0.53	-0.63	-0.61	-0.58		-0.23	-0.75	-0.637	-
2018-12-05	14:42:00	2018-12-05 14:42:00	Thu Thiem	2	-4	-1	0	0	0	-7	-3		-2	-44	-21	9	-73	-0.24	-0.36		-0.41	-0.71	-0.71	-0.42		-0.73	-0.87	-0.541	-0.312
2018-12-10	08:22:00	2018-12-10 08:22:00	Thu Thiem	2	49	54	74	64	17	0	1		0	12	3	7	281	0.54	0.6	0.79	0.63	0.65	-	0.71		-	0.52	0.317	0.171
2018-12-10	09:28:00	2018-12-10 09:28:00	Thu Thiem	2	114	38	35	27	89	10	52		0	15	0	6	386	0.67	0.64	0.79	0.72	0.86	0.78	0.81		-	0.7	-	0.207
2018-12-10	10:26:00	2018-12-10 10:26:00	Thu Thiem	2	80	25	59	8	18	5	30		0	18	0	st	243	0.62	0.86	0.85	0.83	0.78	0.58	0.78		-	0.74	0.096	-
2018-12-10	12:00:00	2018-12-10 12:00:00	Thu Thiem	2	8	4	19	65	0	16	1		0	8	0	st	121	0.67	0.74	0.84	0.71	-	0.74	0.49		-	0.64	-	-
2018-12-10	12:30:00	2018-12-10 12:30:00	Thu Thiem	2	0	15	57	39	1	0	1		0	0	0	st	113	0.57	-	0.82	0.74	0.83	0.83	0.47		-	0.46	-	-
2018-12-10	13:34:00	2018-12-10 13:34:00	Thu Thiem	2	0	0	24	94	2	0	0		0	0	0	st	120	-	-	0.44	0.41	0.4	-	-		-	0.14	-	-
2018-12-11	09:00:00	2018-12-11 09:00:00	Thu Thiem	2	5	3	120	51	32	8	18		5	23	61	32	358	0.66	0.25	0.33	0.25	0.33	0.25	0.33		0.25	0.2	0.25	0.25
2018-12-11	10:00:00	2018-12-11 10:00:00	Thu Thiem	2	7	4	830	470	54	10	30		11	20	10	27	1473	0.25	0.25	0.33	0.25	0.25	0.25	0.2		0.2	0.25	0.2	0.2
2018-12-11	12:00:00	2018-12-11 12:00:00	Thu Thiem	2	10	7	505	325	47	12	10		6	15	5	3	945	0.2	0.25	0.33	0.33	0.25	0.33	0.2		0.25	0.2	0.2	0.2
2018-12-11	13:00:00	2018-12-11 13:00:00	Thu Thiem	2	6	6	450	130	52	32	20		10	18	0	2	726	0.25	0.33	0.25	0.25	0.25	0.33	0.25		0.2	0.2	-	0.143
2018-12-11	14:30:00	2018-12-11 14:30:00	Thu Thiem	2	4	20	30	20	15	6	3		2	5	4	1	110	0.2	0.13	0.14	0.11	0.13	0.13	0.11		0.11	0.14	0.125	0.125
2018-12-13	08:35:00	2018-12-13 08:35:00	Thu Thiem	2	48	107	168	0	18	6	10		12	7	10	5	391	0.4	0.3	0.3	0.3	0.3	0.5	0.4		0.3	0.4	0.2	0.2
2018-12-13	09:25:00	2018-12-13 09:25:00	Thu Thiem	2	174	250	58	24	11	11	5		19	8	0	5	565	0.4	0.5	0.4	0.4	0.5	0.4	0.5		0.3	0.5	0.2	0.2
2018-12-13	10:20:00	2018-12-13 10:20:00	Thu Thiem	2	68	63	61	15	2	3	0		1	0	0	2	215	0.4	0.6	0.5	0.4	0.6	0.8	-		0.3	0.2	-	0.1
2018-12-13	10:52:00	2018-12-13 10:52:00	Thu Thiem	2	118	179	257	103	3	3	32		74	26	12	3	810	0.3	0.3	0.3	0.5	0.2	0.4	0.5		0.3	0.2	0.4	0.1
2018-12-13	11:41:00	2018-12-13 11:41:00	Thu Thiem	2	172	206	127	32	9	65	42		39	25	32	9	758	0.5	0.4	0.5	0.4	0.3	0.3	0.4		0.4	0.3	0.3	0.1
2018-12-13	12:30:00	2018-12-13 12:30:00	Thu Thiem	2	89	137	301	98	15	57	37		33	48	44	7	866	0.5	0.4	0.5	0.3	0.3	0.5	0.3		0.3	0.2	0.2	0.08
2018-12-13	13:08:00	2018-12-13 13:08:00	Thu Thiem	2	78	62	109	61	32	35	45		37	72	82	1	614	0.3	0.5	0.4	0.2	0.4	0.6	0.2		0.2	0.1	0.2	0.05
2018-12-13	13:52:00	2018-12-13 13:52:00	Thu Thiem	2	92	58	98	19	78	44	37		42	39	54	3	564	0.1	0.6	0.5	0.1	0.5	0.3	0.2		0.1	0.1	0.2	-
2018-12-13	14:20:00	2018-12-13 14:20:00	Thu Thiem	2	10	1	90	47	64	9	14		17	15	11	0	278	0.2	0.5	0.3	0.1	0.5	0.5	0.2		0.1	0.1	0.1	-
2018-12-13	14:54:00	2018-12-13 14:54:00	Thu Thiem	2	6	3	203	59	32	15	19		21	11	3	0	372	0.1	0.5	0.4	0.1	0.4	0.5	0.1		0.1	0.1	0.1	-

## Sheet: Individual item analysis
Date of sampling	Mass [g]	Size [cm]	PET=1, PS=2, PSE=3, PO_hard=4, PO_soft=5, Multilayer=6, Rest=7
2018-03-01	15.4	12.8	2
2018-03-01	2.3	7.2	4
2018-03-01	1.7	9.5	2
2018-03-01	5	14.7	2
2018-03-01	46.1	10	4
2018-03-01	1.9	13.9	2
2018-03-01	7.2	13.5	4
2018-03-01	10.5	8.1	2
2018-03-01	1.6	13.6	2
2018-03-01	8.2	12	2
2018-03-01	1.7	14	2
2018-03-01	0.9	17.8	2
2018-03-01	19.7	52.4	5
2018-03-01	19.5	92.5	5
2018-03-01	7	57.5	5
2018-03-01	12.7	26.4	5
2018-03-01	0.7	5.6	2
2018-03-01	6.2	42	2
2018-03-01	0.7	15.6	5
2018-03-01	1.6	10.6	2
2018-03-01	18.1	18.9	5
2018-03-01	6.5	47.5	5
2018-03-01	7.7	39.9	5
2018-03-01	2.4	32.2	5
2018-03-01	10.4	99.5	5
2018-03-01	2.3	20.4	5
2018-03-01	113.6	25.4	5
2018-03-01	2.4	27.4	5
2018-03-01	1.6	11.4	5
2018-03-01	4.2	13.7	5
2018-03-01	2.9	20	5
2018-03-01	6.3	108	5
2018-03-01	3.7	25.7	5
2018-03-01	0.8	9.3	5
2018-03-01	0.3	18.6	5
2018-03-01	1.9	12	5
2018-03-01	0.5	11.6	2
2018-03-01	0.5	20.2	5
2018-03-01	1.7	19.2	5
2018-03-01	0.5	21	2
2018-03-01	3.6	11.7	5
2018-03-01	2.1	22.1	5
2018-03-01	1.1	14.4	5
2018-03-01	0.7	16.5	5
2018-03-01	1.7	54	5
2018-03-01	0.1	30	5
2018-03-01	2.8	11.5	5
2018-03-01	0.4	17.3	5
2018-03-01	2	12.8	5
2018-03-01	19.6	12	4
2018-03-01	30.4	10.5	2
2018-03-01	117.3	98	3
2018-03-01	7.3	19	3
2018-03-01	4.5	32	3
2018-03-01	0.6	12.4	3
2018-03-01	15.1	17.5	3
2018-03-01	3.4	24	3
2018-03-01	0.2	9.3	3
2018-03-01	0.9	16.3	3
2018-03-01	5.9	17	3
2018-03-01	3	13.5	3
2018-03-01	0.2	8	3
2018-03-01	1.9	11	3
2018-03-01	2.9	11	3
2018-03-01	0.6	10.7	3
2018-03-01	2.8	10.5	3
2018-03-01	0.4	8.3	3
2018-03-01	0.4	7.1	3
2018-03-01	1.5	12.2	3
2018-03-01	3.3	12.3	3
2018-03-01	0.3	7.7	3
2018-03-01	0.2	5.8	3
2018-03-01	0.2	6.4	3
2018-03-01	3.6	7.2	3
2018-03-01	0.3	5.7	3
2018-03-01	1.8	13.8	3
2018-03-01	0.9	9.2	3
2018-03-01	1.8	9	3
2018-03-01	1.3	16.5	3
2018-03-01	0.5	20.5	3
2018-03-01	0.3	7.8	3
2018-03-01	0.5	14.8	3
2018-03-01	4	10.4	3
2018-03-01	0.2	5.3	3
2018-03-01	0.2	7	3
2018-03-01	0.3	6.6	3
2018-03-01	0.3	6.7	3
2018-03-01	0.4	9.3	3
2018-03-01	1.1	9	3
2018-03-01	0.8	13.2	3
2018-03-01	0.2	4.2	3
2018-03-01	0.5	9.3	3
2018-03-01	0.2	5.6	3
2018-03-01	0.4	10	3
2018-03-01	0.1	6.2	3
2018-03-01	0.2	6.1	3
2018-03-01	0.2	5.8	3
2018-03-01	0.2	8.3	3
2018-03-01	0.2	6.8	3
2018-03-01	0.3	7.7	3
2018-03-01	0.4	7.3	3
2018-03-01	0.1	4.5	3
2018-03-01	0.3	6.5	3
2018-03-01	0.1	5.1	3
2018-03-01	0.2	6.8	3
2018-03-01	0.4	5.7	3
2018-03-01	0.2	4.3	3
2018-03-01	0.5	17.3	3
2018-03-01	0.4	7	3
2018-03-01	0.3	6.3	3
2018-03-01	1	7	3
2018-03-01	0.2	6.3	3
2018-03-01	0.3	9.2	3
2018-03-01	0.7	5.3	3
2018-03-01	0.2	4	3
2018-03-01	0.3	7	3
2018-03-01	0.2	4	3
2018-03-01	0.2	6	3
2018-03-01	0.2	5.4	3
2018-03-01	0.7	8.5	3
2018-03-01	0.2	6.5	3
2018-03-01	0.2	4.3	3
2018-03-01	0.2	4.3	3
2018-03-01	0.2	4.4	3
2018-03-01	0.1	4.1	3
2018-03-01	0.3	7	3
2018-03-01	0.4	6.6	3
2018-03-01	0.1	3.8	3
2018-03-01	0.1	5.1	3
2018-03-01	0.4	7.6	3
2018-03-01	0.1	5.3	3
2018-03-01	0.1	6.8	3
2018-03-01	0.4	7.8	3
2018-03-01	0.2	4.4	3
2018-03-01	0.1	4.5	3
2018-03-01	0.3	5	3
2018-03-01	0.5	4.8	3
2018-03-01	0.7	4.6	3
2018-03-01	0.2	6.3	3
2018-03-01	0.2	4.7	3
2018-03-01	0.2	5.8	3
2018-03-01	0.3	5.7	3
2018-03-02	14.4	21.7	1
2018-03-02	23.5	21.4	1
2018-03-02	14.8	21.7	1
2018-03-02	30.9	22.3	1
2018-03-02	21.7	21.4	1
2018-03-02	25.9	24	1
2018-03-02	20.5	15	2
2018-03-02	106	22.5	2
2018-03-02	5.3	10	2
2018-03-02	44.3	18.3	2
2018-03-02	71.5	24	2
2018-03-02	76.7	27.5	2
2018-03-02	62	15.5	2
2018-03-02	5.4	11.9	2
2018-03-02	8.6	13.7	2
2018-03-02	3.8	74.1	2
2018-03-02	0.9	14.5	2
2018-03-02	0.47	17.2	2
2018-03-02	1.2	18	2
2018-03-02	9.8	14.2	5
2018-03-02	10.5	18.5	5
2018-03-02	3.2	16.1	5
2018-03-02	4.2	9.8	4
2018-03-02	4.6	6.2	5
2018-03-02	3.5	8.2	5
2018-03-02	3.3	15	5
2018-03-02	1.4	13.5	5
2018-03-02	1.9	2.7	2
2018-03-02	0.8	9.6	5
2018-03-02	6.9	48.1	5
2018-03-02	0.5	27	5
2018-03-02	2.4	2.4	2
2018-03-02	0.4	15	5
2018-03-02	0.5	6.8	5
2018-03-02	1.9	2.7	2
2018-03-02	2.3	2.8	2
2018-03-02	0.8	6.9	5
2018-03-02	0.9	2.9	5
2018-03-02	0.9	3.4	5
2018-03-02	1.6	15	5
2018-03-02	0.4	5	5
2018-03-02	1	11.3	5
2018-03-02	24.2	13.1	2
2018-03-02	4.3	5.7	2
2018-03-02	0.8	15.6	3
2018-03-02	5.4	18.5	3
2018-03-02	7	22.6	3
2018-03-02	6.8	23.9	3
2018-03-02	1.3	16	3
2018-03-02	2.5	15.3	3
2018-03-02	1.8	22.3	3
2018-03-02	1	14.6	3
2018-03-02	2	10.8	3
2018-03-02	1.7	9.9	3
2018-03-02	0.4	9.7	3
2018-03-02	0.5	11.8	3
2018-03-02	0.4	10.6	3
2018-03-02	1.7	14.6	3
2018-03-02	0.6	11	3
2018-03-02	0.6	10.7	3
2018-03-02	0.7	8.1	3
2018-03-02	0.3	8.2	3
2018-03-02	2.3	11.5	3
2018-03-02	0.2	6.7	3
2018-03-02	0.4	4.1	3
2018-03-02	0.5	7.2	3
2018-03-02	0.2	6.1	3
2018-03-02	1.3	18.4	3
2018-03-02	0.2	5.8	3
2018-03-02	0.3	7.9	3
2018-03-02	0.3	8.6	3
2018-03-02	0.2	7.3	3
2018-03-02	0.3	11.3	3
2018-03-02	0.5	12.3	3
2018-03-02	0.2	4.1	3
2018-03-02	0.4	9.7	3
2018-03-02	1.1	14.6	3
2018-03-02	0.5	7.1	3
2018-03-02	0.7	15.7	3
2018-03-02	0.2	4.9	3
2018-03-02	0.5	15	3
2018-03-02	2.1	20.4	3
2018-03-02	0.2	6.5	3
2018-03-02	1.1	15.6	3
2018-03-02	0.3	11.1	3
2018-03-02	2	11.8	3
2018-03-02	0.3	8.4	3
2018-03-02	1.9	10.4	3
2018-03-02	0.2	9.9	3
2018-03-02	0.1	5	3
2018-03-02	0.1	4.7	3
2018-03-02	27.8	69.2	3
2018-03-02	11.3	59	3
2018-03-02	5.6	18.5	3
2018-03-02	16.1	63.7	3
2018-03-02	2.1	8.2	3
2018-03-02	20.7	72.5	3
2018-03-02	1.8	9.2	3
2018-03-02	0.6	10.5	3
2018-03-02	0.5	6.4	3
2018-03-02	2.6	8.9	3
2018-03-02	2.4	15	3
2018-03-02	0.7	5.1	3
2018-03-02	1.3	7.8	3
2018-03-02	0.5	9.9	3
2018-03-02	1.5	14.7	3
2018-03-02	0.4	5.3	3
2018-03-02	0.3	7.9	3
2018-03-02	0.6	8.3	3
2018-03-02	0.8	14.6	3
2018-03-02	1	5.9	3
2018-03-02	0.3	7.1	3
2018-03-02	2.5	14.4	3
2018-03-02	1.6	12.5	3
2018-03-02	0.3	7	3
2018-03-02	0.2	5.2	3
2018-03-02	0.3	8.2	3
2018-03-02	0.3	5.9	3
2018-03-02	0.8	11.2	3
2018-03-02	0.3	8.6	3
2018-03-02	0.3	7.9	3
2018-03-02	2	6.7	3
2018-03-02	0.2	5.5	3
2018-03-02	1.9	11.8	3
2018-03-02	2.1	14.6	3
2018-03-02	0.3	6.4	3
2018-03-02	0.4	6.9	3
2018-03-02	2.1	8.7	3
2018-03-02	1.3	11.7	3
2018-03-02	0.3	5.3	3
2018-03-02	1.3	7.6	3
2018-03-02	0.2	4.5	3
2018-03-02	0.2	65	3
2018-03-02	0.3	8	3
2018-03-02	0.3	4.6	3
2018-03-02	0.5	6.2	3
2018-03-02	0.2	5.5	3
2018-03-02	0.3	6.3	3
2018-03-02	0.4	5.8	3
2018-03-02	0.2	6.4	3
2018-03-02	0.4	7.3	3
2018-03-02	1.8	10.1	3
2018-03-02	0.3	7.2	3
2018-03-02	0.2	6.6	3
2018-03-02	0.9	12.5	3
2018-03-02	0.3	6.4	3
2018-03-02	5.9	7.7	3
2018-03-02	1.7	14.4	3
2018-03-02	0.4	9.1	3
2018-03-02	0.3	5.2	3
2018-03-02	0.3	4.6	3
2018-03-02	0.3	8.8	3
2018-03-02	0.6	5.2	3
2018-03-02	0.4	4.2	3
2018-03-02	0.3	5.9	3
2018-03-02	0.7	5.2	3
2018-03-02	0.5	7.6	3
2018-03-02	0.2	4.1	3
2018-03-02	0.1	5	3
2018-03-02	0.6	3.5	3
2018-03-02	0.4	5.6	3
2018-03-02	0.2	5.9	3
2018-03-02	2.3	14.1	3
2018-03-02	0.3	6.3	3
2018-03-02	0.2	6.2	3
2018-03-02	0.2	5.7	3
2018-03-02	0.2	3.9	3
2018-03-02	0.4	11.3	3
2018-03-02	0.6	8.2	3
2018-03-02	0.5	7.2	3
2018-03-02	0.4	8.2	3
2018-03-02	0.2	4.8	3
2018-03-02	0.8	21.5	3
2018-03-02	1	6.2	3
2018-03-02	0.2	7.1	3
2018-03-02	0.2	9.3	3
2018-03-02	0.2	6.4	3
2018-03-02	0.4	5.8	3
2018-03-02	0.2	3.6	3
2018-03-02	0.2	8.1	3
2018-03-02	0.2	5.3	3
2018-03-02	0.2	5.6	3
2018-03-02	0.4	3	3
2018-03-02	0.2	4.5	3
2018-03-02	0.1	4.8	3
2018-03-02	7.8	24.2	3
2018-03-02	0.3	7.5	3
2018-03-02	0.2	4.6	3
2018-03-02	0.6	10.1	3
2018-03-02	0.9	4.7	3
2018-03-02	1.2	9.2	3
2018-03-02	2.4	10.1	3
2018-03-02	0.6	14.1	3
2018-03-02	1.6	16.4	3
2018-03-02	0.5	10.5	3
2018-03-02	0.4	7	3
2018-03-02	6.8	20.5	3
2018-03-02	1.1	15	3
2018-03-02	1.2	13.2	3
2018-03-02	0.4	7.4	3
2018-03-02	0.2	4.6	3
2018-03-02	0.3	3.8	3
2018-03-02	0.2	5	3
2018-03-02	5.1	12.1	2
2018-03-02	8.4	11.6	2
2018-03-02	9.6	15.2	2
2018-03-02	37.5	8.8	2
2018-03-02	4.9	12.9	2
2018-03-02	4.4	4.1	2
2018-03-02	4.5	14.1	2
2018-03-02	5.1	14.2	2
2018-03-02	1.6	9	2
2018-03-02	2.1	12	2
2018-03-02	6.6	12.9	2
2018-03-02	2.3	14.4	2
2018-03-02	9.5	14	2
2018-03-02	11.5	25.4	5
2018-03-02	0.6	21.2	5
2018-03-02	0.5	19.4	5
2018-03-02	11.1	8.9	4
2018-03-02	1.9	21	5
2018-03-02	15.5	22.9	5
2018-03-02	0.5	17	5
2018-03-02	15.1	51.8	5
2018-03-02	1.8	29.1	5
2018-03-02	2.3	38	5
2018-03-02	0.3	15.6	5
2018-03-02	4.7	25.4	5
2018-03-02	8.4	20.6	4
2018-03-02	21.9	7.1	4
2018-03-02	0.6	22	5
2018-03-02	7.9	4.9	5
2018-03-02	2.3	2.8	5
2018-03-02	7.1	6.4	4
2018-03-02	0.5	19.2	4
2018-03-02	3.2	5.9	2
2018-03-02	0.4	6.8	4
2018-03-02	13.9	10.8	4
2018-03-02	1.1	6.7	4
2018-03-02	2.5	3.5	4
2018-03-02	10.2	7.8	4
2018-03-02	4.9	57	5
2018-03-02	3.4	5.3	4
2018-03-02	1.9	18.4	5
2018-03-02	97.6	20.2	4
2018-03-02	15.8	13.6	4
2018-03-02	0.8	11.4	2
2018-03-02	0.4	16.6	2
2018-03-02	0.9	17.8	4
2018-03-02	0.7	6	2
2018-03-02	2.3	3.8	2
2018-03-02	2.4	8.3	4
2018-03-02	1.9	9.1	5
2018-03-02	3.5	9.7	5
2018-03-02	1.8	14.1	4
2018-03-02	0.3	10.2	4
2018-03-02	1.1	6.1	4
2018-03-02	4	4.3	4
2018-03-02	5.9	9.9	5
2018-03-02	9.7	7.2	4
2018-03-02	0.5	8.1	4
2018-03-03	23.4	15.5	1
2018-03-03	12.7	18.5	1
2018-03-03	21.8	20	1
2018-03-03	22.2	21	1
2018-03-03	2.6	22.1	3
2018-03-03	2	21.8	3
2018-03-03	16.3	23.4	3
2018-03-03	2	13	3
2018-03-03	2.1	12.9	3
2018-03-03	0.6	8.9	3
2018-03-03	2.1	13.9	3
2018-03-03	0.7	9	3
2018-03-03	0.5	10.4	3
2018-03-03	0.2	7.2	3
2018-03-03	1.3	10.5	3
2018-03-03	2	23.5	3
2018-03-03	1.1	11.4	3
2018-03-03	0.5	7	3
2018-03-03	0.3	12.2	3
2018-03-03	0.3	7.8	3
2018-03-03	1.8	22.8	3
2018-03-03	0.2	10	3
2018-03-03	2.2	14.4	3
2018-03-03	1.8	14.2	3
2018-03-03	1.3	11.6	2
2018-03-03	0.3	6.7	3
2018-03-03	0.2	7.8	3
2018-03-03	0.2	5.1	3
2018-03-03	0	4.3	3
2018-03-03	0.1	3.6	3
2018-03-03	0.1	4.2	3
2018-03-03	2	13.2	2
2018-03-03	4.3	15.2	2
2018-03-03	15.5	10.5	2
2018-03-03	9.5	11.5	2
2018-03-03	0.5	10	5
2018-03-03	0.5	16.6	5
2018-03-03	4	12.6	2
2018-03-03	155.8	21.7	2
2018-03-03	2.7	23.9	5
2018-03-03	1.5	14.6	5
2018-03-03	94.3	22.4	2
2018-03-03	6.7	27.2	5
2018-03-03	8.5	9.5	2
2018-03-03	18.5	12.7	2
2018-03-03	8.3	49.6	5
2018-03-03	11.8	19	2
2018-03-03	0.9	16.2	5
2018-03-03	2.1	20.8	5
2018-03-03	0.7	20.4	2
2018-03-03	0.5	22.1	2
2018-03-03	0.7	72.5	5
2018-03-03	45	26.5	4
2018-03-03	4.5	11	2
2018-03-03	21.4	14.2	4
2018-03-03	224.4	9.2	4
2018-03-03	24.3	23.5	4
2018-03-03	40.7	38.8	5
2018-03-03	20.5	58	5
2018-03-03	16.9	12.6	4
2018-03-03	0.6	21.2	2
2018-03-03	2.4	9	2
2018-03-03	1.4	13.7	2
2018-03-03	5.6	11.8	2
2018-03-03	5.5	11	2
2018-03-03	1.4	9.3	2
2018-03-03	2.2	2.8	4
2018-03-03	3.3	11	2
2018-03-03	2.9	17.5	2
2018-03-03	1.2	8.6	3
2018-03-03	2.6	53	5
2018-03-03	23.8	14	2
2018-03-03	126.9	41.5	5
2018-03-03	2.4	33.5	5
2018-03-03	0.3	18.1	5
2018-03-03	1.1	20.6	5
2018-03-03	2.9	44.6	4
2018-03-03	21.5	21	4
2018-03-03	1	21	2
2018-03-03	0.5	16.4	5
2018-03-03	4.1	34.4	5
2018-03-03	7.6	45.2	5
2018-03-03	4.1	11.8	5
2018-03-03	3	11.7	5
2018-03-03	6	5.3	5
2018-03-03	1.8	5	5
2018-03-03	0.3	25.1	5
2018-03-03	2.2	3.5	5
2018-03-03	3.2	11.7	5
2018-03-03	0.5	14.6	5
2018-03-03	0.2	14.6	5
2018-03-03	4.5	5.8	2
2018-03-03	6	47.6	5
2018-03-03	0.3	8.3	5
2018-03-03	1.9	14.2	2
2018-03-03	0.7	11.3	5
2018-03-03	2.9	21.3	5
2018-03-03	0.6	29.7	5
2018-03-03	5	37	5
2018-03-03	2.8	31.7	5
2018-03-03	2.7	7	5
2018-03-03	2.6	7	5
2018-03-03	1.8	35.6	5
2018-03-03	0.3	17	5
2018-03-03	1.2	14.4	5
2018-03-03	0.3	7	2
2018-03-03	12	10	5
2018-03-03	2.2	3	2
2018-03-03	1.6	3.2	2
2018-03-03	3.1	3.1	5
2018-03-03	0.7	11	5
2018-03-03	0.7	17.8	5
2018-03-03	2.2	3	4
2018-03-03	0.2	5.3	4
2018-03-03	0.3	8.2	4
2018-03-03	1.4	14.8	4
2018-03-03	4.8	11.9	2
2018-03-03	5	7.9	2
2018-03-03	26.4	15.6	2
2018-03-03	4.8	12	2
2018-03-03	4.5	11.2	2
2018-03-03	20.7	9.6	2
2018-03-03	2.7	28.2	5
2018-03-03	2.4	7.3	2
2018-03-03	5.1	10.9	4
2018-03-03	5.8	11.9	2
2018-03-03	6.6	10	2
2018-03-03	1.2	15.7	5
2018-03-03	0.1	6.8	2
2018-03-03	16.1	4.8	2
2018-03-03	3.3	12.2	2
2018-03-03	0.5	15.3	5
2018-03-03	0.5	8.1	2
2018-03-03	1.1	5.7	2
2018-03-03	9.5	60	2
2018-03-03	0	3.1	2
2018-03-03	0	4.6	2
2018-03-03	2.1	13.1	2
2018-03-03	2.4	14.6	2
2018-03-03	21.3	17.9	1
2018-05-04	2.3	14.4	2
2018-05-04	0.6	22.3	2
2018-05-04	2.5	18.7	2
2018-05-04	19.2	85	5
2018-05-04	19	54	5
2018-05-04	5.8	25.7	5
2018-05-04	2.7	19.2	5
2018-05-04	7	43.2	5
2018-05-04	5.3	30.7	5
2018-05-04	3.9	38.9	5
2018-05-04	1.2	16.4	5
2018-05-04	13	15.2	5
2018-05-04	0.8	17.5	5
2018-05-04	3.6	31.5	5
2018-05-04	0.9	18.1	5
2018-05-04	1.7	12.5	5
2018-05-04	1.4	26.5	5
2018-05-04	0.6	17.5	5
2018-05-04	1.6	22.7	5
2018-05-04	2.2	21.3	5
2018-05-04	5.2	31	5
2018-05-04	3.7	8.6	5
2018-05-04	4	31	5
2018-05-04	1.8	16.9	5
2018-05-04	121.6	36.6	5
2018-05-04	0.3	7.9	5
2018-05-04	2.4	7.9	4
2018-05-04	8	4.9	4
2018-05-04	0.6	13.5	3
2018-05-04	0.7	7.1	3
2018-05-04	0.2	9.5	3
2018-05-08	96	44	5
2018-05-08	26.6	48	5
2018-05-08	2	14.6	5
2018-05-08	0.6	9.8	5
2018-05-08	0.4	10.7	5
2018-05-08	1.5	57.4	5
2018-05-08	0.8	15.9	5
2018-05-08	0.8	8.6	5
2018-05-08	0.2	11.3	5
2018-05-08	2.4	37.2	5
2018-05-08	0.7	25.4	5
2018-05-08	21.2	20.4	1
2018-05-08	0.4	21.2	2
2018-05-08	0.5	21.3	2
2018-05-08	1.4	13.1	2
2018-05-08	4	11.8	4
2018-05-08	1.9	9.9	4
2018-05-08	1.8	9.4	4
2018-05-08	3.4	11.8	4
2018-05-08	1.3	6.1	4
2018-05-08	16.3	13.7	4
2018-05-08	7.4	10.3	4
2018-05-08	43	18.4	4
2018-05-08	4.6	11.2	4
2018-05-08			3
2018-05-08			3
2018-05-08			3
2018-05-08			3
2018-05-08			3
2018-05-08			3
2018-05-08			3
2018-05-08			3
2018-05-08			3
2018-05-08			3
2018-05-08			3
2018-05-08			3
2018-05-08			3
2018-05-08			3
2018-05-08			3
2018-05-08			3
2018-05-08			3
2018-05-08			3
2018-05-08			3
2018-05-08			3
2018-05-08			3
2018-05-08			3
2018-05-08			3
2018-05-08			3
2018-05-08			3
2018-05-08			3
2018-05-08			3
2018-05-08			3
2018-05-08			3
2018-05-08			3
2018-05-08			3
2018-05-08			3
2018-05-08			3
2018-05-08			3
2018-05-11	10.2		4
2018-05-11	1.8		4
2018-05-11	1.8		4
2018-05-11	0.5		4
2018-05-11	1.5		4
2018-05-11	0.6		4
2018-05-11	72.1		4
2018-05-11	3		4
2018-05-11	0.4		4
2018-05-11	5		4
2018-05-11	1.1		4
2018-05-11	1.7	21	2
2018-05-11	0.7	21	2
2018-05-11	0.7	21.5	2
2018-05-11	0.9	20.9	2
2018-05-11	0.9	21.6	2
2018-05-11	0.6	22.3	2
2018-05-11	0.6	22.4	2
2018-05-11	0.7	17.6	2
2018-05-11	2.4	14.4	2
2018-05-11	1.5	13.5	2
2018-05-11	10.3	41.8	5
2018-05-11	28.4	39.8	5
2018-05-11	125	50.8	5
2018-05-11	3.8	1.91	5
2018-05-11	0.8	8.3	5
2018-05-11	0.1	8	5
2018-05-11	1	17.5	5
2018-05-11	1.2	19.2	5
2018-05-11	6.8	32.7	5
2018-05-11	0.9	15.6	5
2018-05-11	1.1	12.1	5
2018-05-11	1.4	23.7	5
2018-05-11	0.1	8.8	5
2018-05-11	3.6	30.5	5
2018-05-11	1.5	13.1	5
2018-05-11	0.3	14	5
2018-05-11	3.8	9.8	5
2018-05-11	0.2	7.9	5
2018-05-11	1.8	13.4	5
2018-05-11	0.5	9.8	5
2018-05-11	1	6.7	5
2018-05-11	0.3	7.4	5
2018-05-11	1.5	19.8	5
2018-05-11	0.4	16.1	5
2018-05-11	2.7	7.1	5
2018-05-11	0.5	1.8	5
2018-05-11	1	13.6	5
2018-05-11	0.6	13	5
2018-05-11	8.6	22.8	5
2018-05-11	6.9	41	5
2018-05-11	0.8	16	5
2018-05-11	0.2	6.5	5
2018-05-11	0.1	15.2	5
2018-05-11	2.2	25.1	5
2018-05-11	0.7	16	5
2018-05-11	1.3	17.7	5
2018-05-11	2.4	28.1	5
2018-05-11	1.9	48	5
2018-05-11	1.5	19.5	3
2018-05-11	10.1	96.6	3
2018-05-11	5.3	12.1	3
2018-05-11	0.3	7.7	3
2018-05-11	1.6	8.1	3
2018-05-11	1	13	3
2018-05-11	1.1	13.2	3
2018-05-11	2.8	16.4	3
2018-05-11	0.4	9.6	3
2018-05-11	0.4	8.3	3
2018-05-11	0.2	5.6	3
2018-05-11	0.2	6.9	3
2018-05-11	0.3	10.7	3
2018-05-11	0	4.2	3
2018-05-11	0.2	8.9	3
2018-05-11	0.4	10.9	3
2018-05-11	0.3	7.1	3
2018-05-11	0	4.3	3
2018-05-11	1.6	8.8	3
2018-05-11	0.3	7.4	3
2018-05-11	0.2	6.8	3
2018-05-11	0.2	6	3
2018-05-11	0.5	7	3
2018-05-11	0.4	7.1	3
2018-05-11	0.2	6.4	3
2018-05-11	0.2	7.5	3
2018-05-11	0.5	7.2	3
2018-05-11	1.5	7.4	3
2018-05-11	0.2	5.4	3
2018-05-11	0.2	6.2	3
2018-05-11	0.4	7.1	3
2018-05-11	0.2	5.5	3
2018-05-11	0.3	7.1	3
2018-05-11	0	4.7	3
2018-05-11	0.3	4	3
2018-05-11	0.4	7.2	3
2018-05-11	0.6	11.3	3
2018-05-11	0.4	6	3
2018-05-11	0.5	7.1	3
2018-05-11	0.2	4.8	3
2018-05-11	6.4	11.5	3
2018-05-11	1.6	6.3	3
2018-05-11	0.3	3.7	3
2018-05-11	0.5	3.7	3
2018-05-11	1.9	10.1	3
2018-05-11	0.5	6.3	3
2018-05-11	0.4	4.4	3
2018-05-11	16.3	17.4	3
2018-05-11	7.4	22.5	3
2018-05-11	0.8	5.3	3
2018-05-11	0.2	4.3	3
2018-05-11	0.9	5.4	3
2018-05-11	0.5	5.6	3
2018-05-11	0	3.3	3
2018-05-11	0.3	5.5	3
2018-05-11	0.4	3.3	3
2018-05-11	0.1	4.1	3
2018-05-11	0.1	4.8	3
2018-05-11	0.2	5.8	3
2018-05-15	43.9	14.2	4
2018-05-15	4.6	14.5	4
2018-05-15	5.2	15.2	4
2018-05-15	3.1	7.4	4
2018-05-15	4.6	12.7	4
2018-05-15	7.2	8.9	4
2018-05-15	1.8	14.6	2
2018-05-15	3.9	28.9	5
2018-05-15	9.9	35.9	5
2018-05-15	2.8	31.2	5
2018-05-15	7.3	38	5
2018-05-15	0.6	15.8	5
2018-05-15	5	31.1	5
2018-05-15	2.5	12.2	5
2018-05-15	0.4	10.7	5
2018-05-15	4.8	12	4
2018-05-15	12.8	11.7	4
2018-05-15	3.6	30.4	5
2018-05-15	5.8	30	5
2018-05-15	2.2	18.3	5
2018-05-15	0.5	28.7	5
2018-05-15	4.8	32.7	5
2018-05-15	2.5	20.4	5
2018-05-15	0.3	7.7	3
2018-05-15	0.9	12	3
2018-05-15	0.1	4.3	3
2018-05-15	0.2	8.2	3
2018-05-15	0.3	10.1	3
2018-05-15	0	3.7	3
2018-05-15	0	4.6	3
2018-05-15	0.3	7.9	3
2018-05-15	4.7	14.8	3
2018-05-15	9	13.3	3
2018-05-15	4.1	11.7	3
2018-05-15	0.1	5	3
2018-05-18	2.2	7.9	4
2018-05-18	1.8	9.7	4
2018-05-18	2	23.4	4
2018-05-18	2.1	18.4	4
2018-05-18	2.7	14.2	2
2018-05-18	4.2	30.9	3
2018-05-18	1.2	9.5	3
2018-05-18	0.4	8.5	3
2018-05-18	0	3.5	3
2018-05-18	0.5	7.1	3
2018-05-18	2.4	14.8	3
2018-05-18	7.3	37.8	5
2018-05-18	2.8	31.2	5
2018-05-18	3.3	34	5
2018-05-18	2.1	14.5	5
2018-05-18	0.8	17.3	5
2018-05-18	2.4	21	5
2018-05-18	0.2	10.5	5
2018-05-18	0.4	16	5
2018-05-18	1.5	11.4	5
2018-05-18	0.5	17	5
2018-05-18	0.6	10.9	5
2018-05-18	1	20.2	5
2018-05-18	3.4	59	5
2018-05-18	5.6	37	5
2018-05-22	1.6	14.1	2
2018-05-22	0.9	18	2
2018-05-22	2.3	20.4	3
2018-05-22	43.1	26.5	3
2018-05-22	0.8	11.3	3
2018-05-22	0.5	11.4	3
2018-05-22	4.8	13	4
2018-05-22	1.6	9	4
2018-05-22	1.7	10.2	4
2018-05-22	1.8	10.5	4
2018-05-22	4.7	17.7	4
2018-05-22	3.3	16.3	4
2018-05-22	5	12.2	4
2018-05-22	4.6	9.4	4
2018-05-22	2.4	8.7	4
2018-05-22	5.4	12.6	4
2018-05-22	1.7	15.9	4
2018-05-22	22.9	11.9	4
2018-05-22	3.3	25.5	5
2018-05-22	1.3	15.3	5
2018-05-22	2.27	31.8	5
2018-05-22	2	18.9	5
2018-05-22	0.9	23.8	5
2018-05-22	7.2	27.3	5
2018-05-22	115.1	133.3	5
2018-05-24	2.1	20.8	2
2018-05-24	1.7	18	2
2018-05-24	0.9	21.9	2
2018-05-24	1.1	9.4	2
2018-05-24	1.4	13.7	2
2018-05-24	1.7	13.5	2
2018-05-24	22.2	21.4	1
2018-05-24	23	16.8	1
2018-05-24	4.2	30	3
2018-05-24	2.2	15.6	3
2018-05-24	0.3	9	3
2018-05-24	0.5	9.5	3
2018-05-24	0.4	7.9	3
2018-05-24	0.7	14.4	3
2018-05-24	0.3	10.6	3
2018-05-24	0.1	5.1	3
2018-05-24	0.5	5.5	3
2018-05-24	1.1	9.4	3
2018-05-24	0.4	9.5	3
2018-05-24	0.2	6	3
2018-05-24	0.1	6.6	3
2018-05-24	0.1	6.2	3
2018-05-24	0.2	5.9	3
2018-05-24	0.7	7.5	3
2018-05-24	0.1	6.4	3
2018-05-24	0.9	10.5	3
2018-05-24	5.6	32.1	3
2018-05-24	2.5	5.5	4
2018-05-24	5.8	12.1	4
2018-05-24	2.2	3.1	4
2018-05-24	2.7	46	4
2018-05-24	6	11.1	4
2018-05-24	2.3	3.1	4
2018-05-24	1.5	6.9	4
2018-05-24	0.4	5.2	4
2018-05-24	1	5.8	4
2018-05-24	0.1	7.2	4
2018-05-24	0	6.6	4
2018-05-24	0.2	17.9	4
2018-05-24	42.1	42.7	4
2018-05-24	39.3	26	4
2018-05-24	8.9	17.8	4
2018-05-24	4.5	45.6	5
2018-05-24	1.8	24.7	5
2018-05-24	1.3	24.5	5
2018-05-24	1.7	25.1	5
2018-05-24	0.8	22.8	5
2018-05-24	0.7	16.5	5
2018-05-24	3	24.9	5
2018-05-24	1	20.8	5
2018-05-24	0.9	21.2	5
2018-05-24	0	4.6	5
2018-05-24	0	9.9	5
2018-05-24	0.3	14.6	5
2018-05-25	3.7	14.7	3
2018-05-25	0.3	9.4	3
2018-05-25	0.4	5.3	3
2018-05-25	0.5	9.6	3
2018-05-25	0.5	2.2	3
2018-05-25	0.3	9	3
2018-05-25	0.1	5.8	3
2018-05-25	0.2	7.1	3
2018-05-25	0.2	5.8	3
2018-05-25	0.8	14.3	3
2018-05-25	0.5	6.1	3
2018-05-25	0.2	7.4	3
2018-05-25	3.1	15.7	3
2018-05-25	1	8.5	3
2018-05-25	0.6	10.1	3
2018-05-25	0.3	8.7	3
2018-05-25	0.2	7.1	3
2018-05-25	0.6	13.2	3
2018-05-25	0.3	7.5	3
2018-05-25	0.2	8	3
2018-05-25	0.5	7.9	3
2018-05-25	0.2	5.2	3
2018-05-25	0.1	5.4	3
2018-05-25	0.2	5.5	3
2018-05-25	0.2	7.5	3
2018-05-25	0	7.4	3
2018-05-25	0.1	4.4	3
2018-05-25	0.2	7	3
2018-05-25	0	4.8	3
2018-05-25	0.3	8.1	3
2018-05-25	0.2	8	3
2018-05-25	0.7	5.7	3
2018-05-25	0.4	5.9	3
2018-05-25	0.5	3.2	3
2018-05-25	0.2	5.7	3
2018-05-25	0.1	6.3	3
2018-05-25	0	4.2	3
2018-05-25	0.1	5.1	3
2018-05-25	0.2	5.3	3
2018-05-25	0.5	3.9	3
2018-05-25	0	4.8	3
2018-05-25	0	3.3	3
2018-05-25	0	8.1	3
2018-05-25	0	3.4	3
2018-05-25	0	5.2	3
2018-05-25	0.2	3	3
2018-05-25	3.6	13.1	3
2018-05-25	2.8	15.2	3
2018-05-25	0.4	11.9	3
2018-05-25	11.3	30	3
2018-05-25	17.7	8.1	4
2018-05-25	8.4	6.7	4
2018-05-25	3.7	12	4
2018-05-25	17.9	10.6	4
2018-05-25	2.2	14.4	4
2018-05-25	12.8	7.9	4
2018-05-25	4.9	11	4
2018-05-25	0.9	2.4	4
2018-05-25	2.7	9.9	4
2018-05-25	1.8	9.9	4
2018-05-25	5.4	10.1	4
2018-05-25	1.8	10	4
2018-05-25	0.4	3.8	4
2018-05-25	0.6	4	4
2018-05-25	0.9	15.5	4
2018-05-25	2	7	4
2018-05-25	0.8	12.4	4
2018-05-25	1	1.7	4
2018-05-25	67.5	18.1	4
2018-05-25	0.8	6.8	4
2018-05-25	0.1	6.7	4
2018-05-25	0.1	6.2	4
2018-05-25	0.1	6.7	4
2018-05-25	2.3	4.6	4
2018-05-25	24.4	18.5	1
2018-05-25	0.8	6.5	2
2018-05-25	0.8	22.1	2
2018-05-25	0.8	21	2
2018-05-25	0.8	21.8	2
2018-05-25	0.5	21.2	2
2018-05-25	0.7	18.1	2
2018-05-25	0.5	16.5	5
2018-05-25	0.2	9.8	5
2018-05-25	0.6	27.6	5
2018-05-25	2.4	24.8	5
2018-05-25	2.6	26.9	5
2018-05-25	1.4	25.1	5
2018-05-25	1.5	23	5
2018-05-25	0.8	11.7	5
2018-05-25	0.8	11.1	5
2018-05-25	1.1	1	5
2018-05-25	0.7	17.1	5
2018-05-25	0.3	18.6	5
2018-05-25	0.2	13.4	5
2018-05-25	0.4	9.4	5
2018-05-25	0	11.1	5
2018-05-25	0.7	11.5	5
2018-05-25	0.3	10.4	5
2018-05-25	0.1	12.9	5
2018-05-25	19.2	20	1
2018-05-25	6.7	16.3	3
2018-05-25	0.7	9.9	3
2018-05-25	0.5	11.7	3
2018-05-25	9.4	15.5	3
2018-05-25	4.2	12.4	4
2018-05-25	1.6	3	4
2018-05-25	0.8	13	4
2018-05-25	0.4	16	5
2018-05-25	0.9	9.8	5
2018-05-25	3.6	29	5
2018-05-30	3.7	12	4
2018-05-30	14.9	14.2	4
2018-05-30	2.7	11.6	4
2018-05-30	12.2	14.7	4
2018-05-30	11.7	7.8	4
2018-05-30	13.1	7.9	4
2018-05-30	5.1	4.4	4
2018-05-30	2	8.8	4
2018-05-30	10.2	11.5	4
2018-05-30	0.7	8.4	4
2018-05-30	1.7	6.8	4
2018-05-30	5.1	10	4
2018-05-30	3.7	3.8	4
2018-05-30	2.5	3.9	4
2018-05-30	0.9	4.5	4
2018-05-30	2.5	3	4
2018-05-30	1.9	15	2
2018-05-30	0.5	21.5	2
2018-05-30	26.3	16.4	1
2018-05-30	28.8	33.3	3
2018-05-30	2.1	22.3	3
2018-05-30	2.3	21.1	3
2018-05-30	1.6	18	3
2018-05-30	3.4	9.6	3
2018-05-30	1.8	13	3
2018-05-30	1.2	10.2	3
2018-05-30	0.9	8.2	3
2018-05-30	0.5	12.2	3
2018-05-30	0.2	6.5	3
2018-05-30	0.3	8.4	3
2018-05-30	2.9	15.1	3
2018-05-30	2.8	13.3	3
2018-05-30	0.5	7	3
2018-05-30	0.2	8.2	3
2018-05-30	0.9	7.7	3
2018-05-30	0.4	10	3
2018-05-30	0.2	6.5	3
2018-05-30	0.1	4.5	3
2018-05-30	0.1	4.3	3
2018-05-30	0.2	5.9	3
2018-05-30	0.2	5.7	3
2018-05-30	0.1	4.7	3
2018-05-30	0.2	3.8	3
2018-05-30	0.4	4.7	3
2018-05-30	0.2	3.2	3
2018-05-30	0.6	4.9	3
2018-05-30	0.3	9.5	5
2018-05-30	2.6	27.7	5
2018-05-30	2.9	40.2	5
2018-05-30	7.5	31.4	5
2018-05-30	4.1	22.3	5
2018-05-30	3.4	29.4	5
2018-05-30	0.6	13.7	5
2018-05-30	2.9	26.4	5
2018-05-30	0.5	19.7	5
2018-05-30	1	10.9	5
2018-05-30	1.1	17.2	5
2018-05-30	0.7	13.7	5
2018-05-30	0.7	11.4	5
2018-05-30	4.3	29.4	5
2018-05-30	0.2	6.3	5
2018-05-30	0.3	8.4	5
2018-05-30	6.8	7	5
2018-05-30	0.2	23.6	5
2018-05-30	0.7	16.3	5
2018-05-30	33.5	77.1	5
2018-05-30	19.1	86.5	5
2018-06-01	0.8	17.9	2
2018-06-01	0.8	21.8	2
2018-06-01	1.7	12.1	2
2018-06-01	0.8	22.7	2
2018-06-01	1.6	13.7	2
2018-06-01	2.9	22.1	2
2018-06-01	1.5	13.8	2
2018-06-01	1.5	10.9	2
2018-06-01	0.4	16.4	2
2018-06-01	1.5	13.7	2
2018-06-01	0.8	21.8	2
2018-06-01	4.5	15	4
2018-06-01	5.2	10	4
2018-06-01	0.4	15	4
2018-06-01	2.1	9.8	4
2018-06-01	4.7	12.8	4
2018-06-01	2	11.9	4
2018-06-01	4.8	12.9	4
2018-06-01	7.3	11.8	4
2018-06-01	3	8.3	4
2018-06-01	226	27.2	4
2018-06-01	5.8	9	4
2018-06-01	4.6	7.2	4
2018-06-01	0.5	8.2	4
2018-06-01	0	6.7	4
2018-06-01	0	50.5	4
2018-06-01	1.4	12.2	3
2018-06-01	0.7	9.8	3
2018-06-01	1.4	9.5	3
2018-06-01	0	6.2	3
2018-06-01	0.4	8.4	3
2018-06-01	0.3	10.4	3
2018-06-01	0.1	6.6	3
2018-06-01	0.5	7.3	3
2018-06-01	0.7	13.5	3
2018-06-01	0.5	8.4	3
2018-06-01	1.8	13.7	3
2018-06-01		4.6	3
2018-06-01	0.3	9	3
2018-06-01	0.4	9	3
2018-06-01	0.2	6.5	3
2018-06-01	4.3	9	3
2018-06-01	0.2	6	3
2018-06-01	0	3.9	3
2018-06-01	0	3.9	3
2018-06-01	0.1	6.7	3
2018-06-01	1.1	28.1	3
2018-06-01	0	3.6	3
2018-06-01	0.2	5.1	3
2018-06-01	0.1	3.7	3
2018-06-01	0.1	3.5	3
2018-06-01	0.3	4.9	3
2018-06-01	20.2	7.2	3
2018-06-01	3	25	3
2018-06-01	0.9	5.6	3
2018-06-01	58.2	170	3
2018-06-01	22.4	88.5	5
2018-06-01	0.5	16.6	5
2018-06-01	2.9	26.6	5
2018-06-01	0.7	12	5
2018-06-01	1	13.3	5
2018-06-01	0.2	5	5
2018-06-01	33.9	20.1	5
2018-06-01	5	38	5
2018-06-01	0.9	21.2	5
2018-06-01	0.5	15.6	5
2018-06-01	0.2	16	5
2018-06-01	0.5	18.6	5
2018-06-01	0.6	17.4	5
2018-06-01	3	32.1	5
2018-06-01	2.8		5
2018-06-01	0.4	8.1	5
2018-06-01	0.1	15.3	5
2018-06-01	2.6	27.4	5
2018-06-01	1.3	20.1	5
2018-06-01	15.6	39.2	5
2018-06-01	1.8	21.4	5
2018-06-01	0.9		5
2018-06-01	3.3	22.9	5
2018-06-01	1.2	6.6	4
2018-06-01	56.8	20.4	4
2018-06-01	3.6	21.6	5
2018-06-01	0.7	13.7	5
2018-06-01	3.7	28.2	5
2018-06-01	1	28.8	5
2018-06-01	0.1	15.7	5
2018-06-01	12	115	5
2018-06-01	3.12	29.7	5
2018-06-01	1.3	19.9	5
2018-06-01	1	18.3	5
2018-06-01	0.6	17.6	5
2018-06-01	1.4	17.1	5
2018-06-01	1	12.2	5
2018-06-01	0.5	15.8	5
2018-06-01	0.8	17.7	5
2018-06-01	0.43	10.1	5
2018-06-01	0	7.8	5
2018-06-01	0.1	43.5	5
2018-06-01	0.8	17.6	2
2018-06-01	0.3	8.4	3
2018-06-06	28.7	21	1
2018-06-06	25.8	21.8	1
2018-06-06	2.46	21.2	2
2018-06-06	0.6	22.1	2
2018-06-06	2.1	13.1	2
2018-06-06	0.2	16.2	2
2018-06-06	2.8	14.5	2
2018-06-06	3.2	11.7	4
2018-06-06	11	9.8	4
2018-06-06	2.2	9.5	4
2018-06-06	2.8	3.5	4
2018-06-06	0.7	3.5	4
2018-06-06	105	38	4
2018-06-06	0.27	6.7	3
2018-06-06	0.2	8.8	3
2018-06-06	0.2	9.2	3
2018-06-06	0.1	1.1	3
2018-06-06	0.4	10.5	3
2018-06-06	0.3	8.8	3
2018-06-06	0.12	5.1	3
2018-06-06	0.5	7.4	3
2018-06-06	0.9	12	3
2018-06-06	0.9	14.5	3
2018-06-06	18.7	14.5	3
2018-06-06	3.4	19.4	3
2018-06-06	0.1	5.7	3
2018-06-06	0.5	13	3
2018-06-06	0.5	5.8	3
2018-06-06	0.2	7	3
2018-06-06	0.4	10	3
2018-06-06	0.2	6	3
2018-06-06	1.6	8.6	3
2018-06-06	0.2	6.3	3
2018-06-06	0.2	5.7	3
2018-06-06	0.2	4.5	3
2018-06-06	0	3.6	3
2018-06-06	0.4	9.1	3
2018-06-06	2.1	14.5	3
2018-06-06	1.3	6.8	3
2018-06-06	0.52	14	3
2018-06-06	2.1	10.1	3
2018-06-06	0.2	6	3
2018-06-06	0.24	9.5	3
2018-06-06	0.66	11	3
2018-06-06	0.14	5.6	3
2018-06-06	0	5.4	3
2018-06-06	1.4	10.5	3
2018-06-06	46.98	38	3
2018-06-06	7.8	19.3	3
2018-06-06	0.63	16.2	5
2018-06-06	0.2	18.4	5
2018-06-06	2.4	18.5	5
2018-06-06	0.8	35.2	5
2018-06-06	0.3	12.4	5
2018-06-06	0.8	10.7	5
2018-06-06	0.5	18.5	5
2018-06-06	1.5	10.3	5
2018-06-06	3	28.2	5
2018-06-06	6	38.3	5
2018-06-06	0.6	15.8	5
2018-06-06	0.1	13	5
2018-06-06	8.5	16.7	5
2018-06-06	0.1	15.8	5
2018-06-06	11.8228	23.6	5
2018-06-06	10.3862	54.4	5
2018-06-06	0.4083	5.6	3
2018-06-06	0.4595	7.3	3
2018-06-06	0.2715	5.1	3
2018-06-06	0.114	2.9	3
2018-06-06	0.2361	5.7	3
2018-06-06	0.7258	6.3	3
2018-06-06	0.92	13.1	3
2018-06-08	8.239	12.1	4
2018-06-08	4.2098	6.9	4
2018-06-08	3.9738	12.5	4
2018-06-08	4.2295	12.4	4
2018-06-08	8.205	12.3	4
2018-06-08	5.4383	12	4
2018-06-08	3.99	4.9	4
2018-06-08	16.48	7.9	4
2018-06-08	299.996	14.4	4
2018-06-08	8.518	13.3	4
2018-06-08	8.032	21.7	3
2018-06-08	6.578	22.5	3
2018-06-08	8.441	21.9	3
2018-06-08	1.1971	18.8	3
2018-06-08	111.3	17.8	7
2018-06-08	134.285	23.8	3
2018-06-08	8.871	14.4	3
2018-06-08	1.4289	13.5	3
2018-06-08	3.9613	16.1	3
2018-06-08	1.681	3.7	3
2018-06-08	2.164	7.3	3
2018-06-08	7.126	9.7	3
2018-06-08	2.616	6.2	3
2018-06-08	9.0353	23.4	3
2018-06-08	11.4045	18.4	1
2018-06-08	1.388	42.5	5
2018-06-08	3.166	29.9	5
2018-06-08	3.7254	20.1	5
2018-06-08	2.511	6.5	5
2018-06-08	9.455	16.5	5
2018-06-08	7.481	17.7	5
2018-06-08	2.1617	22.3	5
2018-06-08	4.901	17.6	5
2018-06-08	507	28.4	5
2018-06-08	4.838	12.1	5
2018-06-08	1.5343	19.6	5
2018-06-08	1.6903	24.5	5
2018-06-13	14.2	14	4
2018-06-13	13.8	12.7	4
2018-06-13	5.1	12.8	4
2018-06-13	16.2	14.3	4
2018-06-13	1.8	9.4	4
2018-06-13	1.2	8	4
2018-06-13	1.8	7.8	4
2018-06-13	3.2	11.3	4
2018-06-13	2.8	11	4
2018-06-13	20.9	12.2	4
2018-06-13	1.9	9.6	4
2018-06-13	1.9	23	4
2018-06-13	1.6	3.8	4
2018-06-13	1.1	5	4
2018-06-13	6.8	13.4	4
2018-06-13	0.7	15.7	4
2018-06-13	14.9	10.1	4
2018-06-13	2.3	3.1	4
2018-06-13	2.2	3	4
2018-06-13	3.4	3.1	4
2018-06-13	17.4	11.1	4
2018-06-13	23.3	18.5	4
2018-06-13	2.2	3	4
2018-06-13	4	35.6	4
2018-06-13	23.4957	21.2	1
2018-06-13	14.1112	21.4	1
2018-06-13	22.1364	21.4	1
2018-06-13	22.7094	21	1
2018-06-13	23.4983	19.5	1
2018-06-13	3.6777	15.1	3
2018-06-13	4.3252	15.1	3
2018-06-13	4.5106	15	3
2018-06-13	1.8013	20.3	3
2018-06-13	233.618	35.4	3
2018-06-13	11.0608	19.2	3
2018-06-13	4.4987	16.4	3
2018-06-13	8.663	13.6	3
2018-06-13	3.7283	11.9	3
2018-06-13	6.7274	16.2	3
2018-06-13	2.815	10.7	3
2018-06-13	1.117	13.1	3
2018-06-13	6.246	9.7	3
2018-06-13	4.711	7.7	3
2018-06-13	4.753	13.5	3
2018-06-13	3.233	10.5	3
2018-06-13	3.844	8.5	3
2018-06-13	1.978	5	3
2018-06-13	1.5245	19.8	3
2018-06-13	2.422	7.8	3
2018-06-13	1.3348	10.4	3
2018-06-13	1.475	6.1	3
2018-06-13	2.7009	6.5	3
2018-06-13	245		3
2018-06-13	3.258	9.5	3
2018-06-13	2.1638	12.4	3
2018-06-13	2.075	5.8	3
2018-06-13	7.204	11.6	3
2018-06-13	182	10.4	3
2018-06-13	242	5.6	3
2018-06-13	2.0477	16.2	3
2018-06-13	2.893		3
2018-06-13	1.5854	16.7	3
2018-06-13	3.218		3
2018-06-13	1.434	5.7	3
2018-06-13	2.565	8.8	3
2018-06-13	3.1944	7.2	3
2018-06-13	4.7062	5.6	3
2018-06-13	2.499	9.7	3
2018-06-13	1.7828	9.8	3
2018-06-13	4.652	5.7	3
2018-06-13	1.255	5.9	3
2018-06-13	6.621	6.4	3
2018-06-13	3.5	3.9	3
2018-06-13	0.2	5.6	3
2018-06-13	1.2	8.9	3
2018-06-13	2.743	9.2	3
2018-06-13	2.738	7.4	3
2018-06-13	3.123		3
2018-06-13	1.978	6.5	3
2018-06-13	85		3
2018-06-13	0.9	20.7	5
2018-06-13	0.7	17.5	5
2018-06-13	0.7	16.2	5
2018-06-13	0.2	10.8	5
2018-06-13	0.6	17.4	5
2018-06-13	0.3	15.7	5
2018-06-13	1.8	41.6	5
2018-06-13	0.7	17.5	5
2018-06-13	0.5	8.2	5
2018-06-13	0.1	12.1	5
2018-06-13	0.7	16.9	5
2018-06-13	0.1	9.8	5
2018-06-13	3.8	43.6	5
2018-06-13	12.3	83.4	5
2018-06-13	1	21.9	5
2018-06-13	1.2	19.6	5
2018-06-13	4.6	30.6	5
2018-06-13	1.5	8.6	5
2018-06-13	22	43.7	5
2018-06-13	2.2409		3
2018-06-13	1.2356		3
2018-06-13	2.1009		3
2018-06-13	1.3154		3
2018-06-13	9.253		3
2018-06-13	862		3
2018-06-15	4.6	12.7	4
2018-06-15	3.1	12.4	4
2018-06-15	4.6	12.4	4
2018-06-15	1.7	9.4	4
2018-06-15	9.9	14.9	4
2018-06-15	1.7	3.6	4
2018-06-15	4.2	11.5	4
2018-06-15	1.7	3.1	4
2018-06-15	2.7	11.4	4
2018-06-15	29.9	15.3	4
2018-06-15	2.3	10.8	4
2018-06-15	3.8	16.2	4
2018-06-15	19.2	13.4	4
2018-06-15	3.3	12.1	4
2018-06-15	2.1	12.4	4
2018-06-15	5	14.8	4
2018-06-15	2.1	15.9	4
2018-06-15	4.1	12.7	4
2018-06-15	2.1	7.4	4
2018-06-15	1.8	9.8	4
2018-06-15	1.5	9.3	4
2018-06-15	1.9	10.2	4
2018-06-15	12.8	5.4	4
2018-06-15	1	6	4
2018-06-15	439.6	51	4
2018-06-15	3	12.3	4
2018-06-15	3.2	16.1	4
2018-06-15	19.4	20.4	1
2018-06-15	14.1	18.2	1
2018-06-15	2		3
2018-06-15	0.5		3
2018-06-15	2.8		3
2018-06-15	0.5		3
2018-06-15	0.3		3
2018-06-15	0.4		3
2018-06-15	6.4		3
2018-06-15	1		3
2018-06-15	1.1		3
2018-06-15	59.4		3
2018-06-15	3.1	51.8	5
2018-06-15	7.1	23.5	5
2018-06-15	2.6	34.1	5
2018-06-15	7.6	17.3	5
2018-06-15	3.1	35.7	5
2018-06-15	7.9	158.6	5
2018-06-15	1.3	18	5
2018-06-15	0.3	7.5	5
2018-06-15	7.3	35.1	5
2018-06-15	2.3	27.1	5
2018-06-15	2.1	29	5
2018-06-15	3.6		5
2018-06-15	3.8		5
2018-06-15	2.1		5
2018-06-15	2.5		5
2018-06-15	0.3		5
2018-06-15	0.1		5
2018-06-15	3.5		5
2018-06-15	4.6		5
2018-06-15	1		5
2018-06-15	4.8		5
2018-06-15	0.3		5
2018-06-15	0.3		5
2018-06-15	1		5
2018-06-15	3.7		5
2018-06-15	4		5
2018-06-15	4.2		5
2018-06-15	0.8		5
2018-06-15	1.2		5
2018-06-15	0.6		5
2018-06-15	0.4		5
2018-06-15	1.2		5
2018-06-15	0.6		5
2018-06-15	0.3		5
2018-06-15	0.4		5
2018-06-15	0.8		5
2018-06-15	0.2		5
2018-06-15	4		5
2018-06-15	142		5
2018-06-21	6.3	14.5	4
2018-06-21	1.7	10.4	4
2018-06-21	4.7	15.6	4
2018-06-21	18.4	16.2	4
2018-06-21	4.9	13.1	4
2018-06-21	1.8	9.9	4
2018-06-21	2.4	26.2	4
2018-06-21	2.3	13	4
2018-06-21	4.4	14.7	4
2018-06-21	26	7.5	4
2018-06-21	4.6	10	4
2018-06-21	13	19.5	4
2018-06-21	1.3	7.3	4
2018-06-21	1.1	9.8	4
2018-06-21	3.5	5	4
2018-06-21	1.1	4.6	4
2018-06-21	1.6	8	4
2018-06-21	3.5	2.7	4
2018-06-21	0.9	17.9	3
2018-06-21	1	21	3
2018-06-21	0.9	21.8	3
2018-06-21	0.9	21.6	3
2018-06-21	1.7	14.2	3
2018-06-21	5	28.3	3
2018-06-21	0.9	12.6	3
2018-06-21	0.4	8.8	3
2018-06-21	0.3	8.7	3
2018-06-21	2.1	27.2	3
2018-06-21	1.6	12.9	3
2018-06-21	0.3	8	3
2018-06-21	1.6	14	3
2018-06-21	0.3	8.1	3
2018-06-21	0.1	5.4	3
2018-06-21	3.1	9.7	3
2018-06-21	2	10.7	3
2018-06-21	35.5	33.2	3
2018-06-21	0.3	9.5	3
2018-06-21	2.4	29.8	5
2018-06-21	2.5	28.7	5
2018-06-21	1.4	22.1	5
2018-06-21	0.9	17.1	5
2018-06-21	1.3	16.9	5
2018-06-21	0.7	15.2	5
2018-06-21	2.2	22.9	5
2018-06-21	2.1	31.7	5
2018-06-21	0.9	10.7	5
2018-06-21	0.3	12.3	5
2018-06-21	1.8	8.3	5
2018-06-21	1	13.7	5
2018-06-21	0.2	14.7	5
2018-06-21	0.9	29.4	5
2018-06-21	0.3	7.4	5
2018-06-21	150.9	25.7	3
2018-06-21	0.6	19.2	3
2018-06-21	0.7	18.7	3
2018-06-21	0.3	11.1	3
2018-06-21	2.4	5.8	3
2018-06-21	6.9	30.3	3
2018-06-21	0.6	13.1	3
2018-06-21	2.1	21.1	3
2018-06-21	1.4	22.4	3
2018-06-21	0.6	21.2	3
2018-06-21	0.9	38.6	4
2018-06-21	4.8	42.2	4
2018-06-21	6	41.4	4
2018-06-21	4.3	36.5	4
2018-06-21	0.6	21.9	4
2018-06-21	0.3	25.1	4
2018-06-21	0.8	13.4	4
2018-06-21	0.2	15.4	4
2018-06-21	0.7	7.8	4
2018-06-21	0.1	10.2	4
2018-06-21	0.6	17.4	4
2018-06-21	2.3	136.8	4
2018-06-26	2.7	20.9	3
2018-06-26	2.5	20.5	3
2018-06-26	2.5	20.4	3
2018-06-26	2.6	20.5	3
2018-06-26	0.3	8.3	3
2018-06-26	4.9	28.6	3
2018-06-26	0.6	15.9	3
2018-06-26	0.5	12	3
2018-06-26	2.2	14.6	3
2018-06-26	1	16.9	3
2018-06-26	0.6	8.6	3
2018-06-26	0.8	5	3
2018-06-26	0.8	10.1	3
2018-06-26	0.3	7.8	3
2018-06-26	0.3	7.3	3
2018-06-26	0.2	4.2	3
2018-06-26	0.2	5.2	3
2018-06-26	4.2	13.1	3
2018-06-26	0.4	5.5	3
2018-06-26	0	4.2	3
2018-06-26	0.2	3.8	3
2018-06-26	0.4	10.7	3
2018-06-26	0.3	5.7	3
2018-06-26	28.8	41.3	3
2018-06-26	0.9	12.4	5
2018-06-26	0.7	15.4	5
2018-06-26	0.2	22.2	5
2018-06-26	0.5	28.3	5
2018-06-26	0.4	8.8	5
2018-06-26	4.9	12.4	5
2018-06-26	9.6	49.8	5
2018-06-26	32.1	24.6	5
2018-06-26	0.5	12.8	5
2018-06-26	1.3	16.1	5
2018-06-26	1.5	6.4	5
2018-06-26	0.2	12.4	5
2018-06-26	3.9	28.6	5
2018-06-26	4.2	25.8	5
2018-06-26	3.5	21.4	5
2018-06-26	3.7	35.5	5
2018-06-26	0.5	11.6	5
2018-06-26	0.7	17.6	5
2018-06-26	1.3	21.2	5
2018-06-26	0.6	12.8	5
2018-06-26	1.5	12.2	5
2018-06-26	0.6	16.8	5
2018-06-26	1.5	13.7	2
2018-06-26	7.4	11	4
2018-06-26	3.2	12.2	4
2018-06-26	1.5	10	4
2018-06-26	3.7	12	4
2018-06-26	4.7	13	4
2018-06-26	3.5	12	4
2018-06-26	10.1	5.5	4
2018-06-26	2.5	10.6	4
2018-06-26	5.5	12.8	4
2018-06-26	2.9	10	4
2018-06-26	3.4	15.5	4
2018-06-26	16	8.1	4
2018-06-26	8.9	11.5	4
2018-06-26	1.9	3.1	4
2018-06-26	2	3.1	4
2018-06-26	2.1	3.1	4
2018-06-26	11.1	4.5	4
2018-06-26	7.4	9.5	4
2018-06-26	127.2	26	4
2018-06-26	3.6	3.7	4
2018-06-26	15.3	20.3	1
2018-06-26	32.1	22.5	1
2018-06-26	24.3	18.5	1
2018-06-26	0.7	22.1	2
2018-06-26	0.8	22.1	2
2018-06-26	0.5	15.6	2
2018-06-26	13.7	13.7	7
2018-06-26	2.8	28.3	5
2018-06-26	0.7	18.9	5
2018-06-26	8	21.2	5
2018-06-26	4.1	29.3	5
2018-06-26	5.6	38.8	5
2018-06-27	1.6	3.2	4
2018-06-27	6.2	7.3	4
2018-06-27	4.8	5.1	4
2018-06-27	12.4	8.6	4
2018-06-27	21.8	10.2	4
2018-06-27	8.8	5.6	4
2018-06-27	14.8	11.2	4
2018-06-27	1.6	10.1	4
2018-06-27	10.6	12.8	4
2018-06-27	4.7	9.9	4
2018-06-27	14.8	18.4	4
2018-06-27	7.5	5.5	4
2018-06-27	1.7	6.8	4
2018-06-27	13.4	9	4
2018-06-27	5	12.5	4
2018-06-27	15.4	17.9	4
2018-06-27	63.4	10	4
2018-06-27	1.2	3.8	4
2018-06-27	11.4	7.4	4
2018-06-27	1	5.9	4
2018-06-27	30	14	4
2018-06-27	3.9	15.6	4
2018-06-27	5	101.2	4
2018-06-27	993.1	540	4
2018-06-27	0.2	8.1	5
2018-06-27	0.7	16	5
2018-06-27	13.3	18.4	1
2018-06-27	12.1	20.4	1
2018-06-27	21.7	9	1
2018-06-27	1.6	14.1	2
2018-06-27	1.9	12.2	2
2018-06-27	2.6	14.5	2
2018-06-27	1.6	12.8	2
2018-06-27	0.5	22.1	2
2018-06-27	0.5	14.9	2
2018-06-27	0.7	22.2	2
2018-06-27	0.7	21.8	2
2018-06-27	2.2	14.1	2
2018-06-27	2.1	13.7	2
2018-06-27	0.5	13.7	2
2018-06-27	115.3	18.3	7
2018-06-27	1.9	21.3	5
2018-06-27	0.8	19.5	5
2018-06-27	1.7	10.6	5
2018-06-27	10.7	17.2	5
2018-06-27	5.2	41.4	5
2018-06-27	3.6	31.3	5
2018-06-27	3.4	26.3	5
2018-06-27	1.9	19.4	5
2018-06-27	1.4	12.6	5
2018-06-27	1.4	13.5	5
2018-06-27	0.6	17.1	5
2018-06-27	7.9	52.7	5
2018-06-27	3.8	26.4	5
2018-06-27	3.6	35.2	5
2018-06-27	0.7	17.7	5
2018-06-27	0.3	12.7	5
2018-06-27	0.8	16.5	5
2018-06-27	1.4	27.4	5
2018-06-27	0.4	10.7	5
2018-06-27	0.7	22.7	5
2018-06-27	1.5	12.1	5
2018-06-27	1.8	15.8	5
2018-06-27	0.8	18.2	5
2018-06-27	1.7	12.3	5
2018-06-27	0.7	18.1	5
2018-06-27	6.7	28.2	5
2018-06-27	1.1	8.6	5
2018-06-27	0.4	16.8	5
2018-06-27	0.5	8.4	5
2018-06-27	0.6	11.2	5
2018-06-27	2.8	12.9	5
2018-06-27	0.9	8.7	5
2018-06-27	0.2	6.7	5
2018-06-27	0.3	6.3	5
2018-06-27	0.1	10.7	5
2018-06-27	0.1	10.2	5
2018-06-27	22.4	1.6	3
2018-06-27	12.5	0.6	3
2018-06-27	8.1	0.2	3
2018-06-27	14.4	1.7	3
2018-06-27	16.2	1.7	3
2018-06-27	8.1	0.3	3
2018-06-27	11.1	0.3	3
2018-06-27	6	0.2	3
2018-06-27	8	0.2	3
2018-06-27	14.4	1.2	3
2018-06-27	25.1	4.4	3
2018-06-27	17.3	4.4	3
2018-06-27	5.2	0.2	3
2018-06-27	7.9	0.2	3
2018-06-27	5.3	0.2	3
2018-06-27	5.9	0.2	3
2018-06-27	7.4	0.2	3
2018-06-27	9.2	0.3	3
2018-06-27	11.9	0.4	3
2018-06-27	6.6	0.2	3
2018-06-27	14.4	21.7	3
2018-06-27	0.5	9.5	3
2018-06-27	0.9	12.7	3
2018-06-27	2.8	10.9	3
2018-06-27	0.6	7.9	3
2018-06-27	1.5	5.3	3
2018-06-27	0.2	7.4	3
2018-06-27	0	4.2	3
2018-06-27	0.3	6.9	3
2018-06-27	0.8	6.1	3
2018-06-27	0.1	6.2	3
2018-06-27	0	5.1	3
2018-06-27	0.5	7.1	3
2018-06-27	0.8	7.4	3
2018-06-27	0.1	4.7	3
2018-06-27	0.2	5.6	3
2018-06-27	0.7	9.7	3
2018-06-27	0.4	7.5	3
2018-06-27	0.1	4.3	3
2018-06-27	0	4.2	3
2018-06-27	0.2	5.4	3
2018-06-27	3.8	6.9	3
2018-06-27	0.4	9.7	3
2018-06-27	0.2	6.8	3
2018-06-27	0.5		3
2018-06-27	0.3	9.2	3
2018-06-27	0.7	14.6	3
2018-06-27	1.1	12.9	3
2018-06-27	2	8.1	3
2018-06-27	3.1	13.7	3
2018-06-27	0.1	14.1	3
2018-06-27	0	4.6	3
2018-06-27	12	24.2	3
2018-06-27	4.5	14.7	3
2018-06-27	0.2	5.3	3
2018-06-27	0.1	8.4	3
2018-06-27	4.2	9.6	3
2018-06-27	19.4	22.3	3
2018-06-27	261.1	26.2	3
2018-06-29	20.6	13.8	4
2018-06-29	2.6	12.4	4
2018-06-29	10.5	13.3	4
2018-06-29	12.1	10.8	4
2018-06-29	3	9.8	4
2018-06-29	13.8	12.4	4
2018-06-29	3.3	4.8	4
2018-06-29	5.1	9.4	4
2018-06-29	9.2	9.6	4
2018-06-29	6.6	4.2	4
2018-06-29	3.1	7.9	4
2018-06-29	4.5	11	4
2018-06-29	5.8	7.4	4
2018-06-29	10.3	5.2	4
2018-06-29	3.2	3.1	4
2018-06-29	1.3	3	4
2018-06-29	1	3.9	4
2018-06-29	12.6	21.5	4
2018-06-29	0.4	6.2	4
2018-06-29	0.4	13.3	4
2018-06-29	1	6	4
2018-06-29	0.3	7.2	4
2018-06-29	33.6	28	1
2018-06-29	20.3	16.8	1
2018-06-29	1.9	14.6	2
2018-06-29	0.7	20.5	2
2018-06-29	1.7	14.1	2
2018-06-29	0.5	16.9	2
2018-06-29	0.4	16.5	2
2018-06-29	0.3	13.6	2
2018-06-29	2.3	20.7	2
2018-06-29	451.6	91	3
2018-06-29	7.2	12.3	3
2018-06-29	2.6	10.5	3
2018-06-29	3.2	14.6	3
2018-06-29	0.9	12.9	3
2018-06-29	0.1	5.3	3
2018-06-29	0.5	10	3
2018-06-29	0	3.4	3
2018-07-03	3.6	8.8	4
2018-07-03	86.9	18.5	4
2018-07-03	1.6	10.9	4
2018-07-03	24.6	14.6	4
2018-07-03	0	3.9	3
2018-07-03	1	15.4	3
2018-07-03	0.2	6.5	3
2018-07-03	1.9	9.9	3
2018-07-03	0.2	10.7	5
2018-07-03	4.9	29.2	5
2018-07-03	0.7	15	5
2018-07-03	4.9	57	5
2018-07-06	31.7	21.4	1
2018-07-06	27.5	19.2	1
2018-07-06	20.7	21.3	1
2018-07-06	14	18.2	1
2018-07-06	2	3	4
2018-07-06	2.3	3.1	4
2018-07-06	2.3	3	4
2018-07-06	3.8	12	4
2018-07-06	14.5	14.1	4
2018-07-06	7.7	106	4
2018-07-06	3	6.1	4
2018-07-06	2.6	8.9	4
2018-07-06	0.6	30.9	4
2018-07-06	0.8	12.9	4
2018-07-06	0.8	11.8	3
2018-07-06	0.3	8	3
2018-07-06	0.3	9.4	3
2018-07-06	3.4	11.7	3
2018-07-06	1.1	14.4	3
2018-07-06	0.6	6.1	3
2018-07-06	0.3	6.6	3
2018-07-06	0.2	5.9	3
2018-07-06	9.6	25.7	3
2018-07-06	10.6	12.1	3
2018-07-06	15.4	41.9	3
2018-07-06	0.5	10.9	3
2018-07-06	3	28.8	5
2018-07-06	1.4	17.8	5
2018-07-06	0.8	17.7	5
2018-07-06	1	16	5
2018-07-06	0.7	17.2	5
2018-07-06	1.1	10.1	5
2018-07-06	0.5	9.3	5
2018-07-06	1.1	12.6	5
2018-07-06	1.2	12	5
2018-07-06	3.6	23.1	5
2018-07-06	2.6	26.6	5
2018-07-06	2.3	15.8	5
2018-07-06	2.8	24.2	5
2018-07-26	14.5	4.4	2
2018-07-26	12.4	5	2
2018-07-26	13.9	4.8	2
2018-07-26	6.5	2	2
2018-07-26	12.8	5.6	2
2018-07-26	15.3	4.3	2
2018-07-26	10.3	10.4	2
2018-07-26	14.3	3.4	2
2018-07-26	15	4.8	2
2018-07-26	10	9.8	2
2018-07-26	15.4	3.1	2
2018-07-26	15.1	4.6	2
2018-07-26	12.3	4.5	2
2018-07-26	12	2.4	2
2018-07-26	19.5	1.6	2
2018-07-26	12.8	4	2
2018-07-26	10.7	1.4	2
2018-07-26	16	1.2	2
2018-07-26	12.7	2.2	2
2018-07-26	11.6	11.6	2
2018-07-26	12.6	4.8	2
2018-07-26	15.7	1.5	2
2018-07-26	10	5.2	2
2018-07-26	13.1	5	2
2018-07-26	17	1.9	2
2018-07-26	14.6	2.4	2
2018-07-26	13	1.2	2
2018-07-26	23.9	1.4	2
2018-07-26	9.7	1.8	2
2018-07-26	12.4	1.1	2
2018-07-26	10.1	5.3	2
2018-07-26	13	1.1	2
2018-07-26	11.6	0.9	2
2018-07-26	17	1.1	2
2018-07-26	6.3	0.9	2
2018-07-26	12.7	1.3	2
2018-07-26	20	1.5	2
2018-07-26	14	0.3	2
2018-07-26	12.3	0	2
2018-07-26	16.1	0.4	2
2018-07-26	21.2	0.8	2
2018-07-26	22.3	0.6	2
2018-07-26	21.6	0.5	2
2018-07-26	21	0.6	2
2018-07-26	15.5	0.5	2
2018-07-26	16.8	0.4	2
2018-07-26	10.2	0.5	2
2018-07-26	21	0.6	2
2018-07-26	21.6	0.9	2
2018-07-26	22	0.6	2
2018-07-26	11.8	0.4	2
2018-07-26	12.5	0.4	2
2018-07-26	22.5	0.6	2
2018-07-24	12.8	4.6	4
2018-07-24	10.9	12.2	4
2018-07-24	10.9	12.4	4
2018-07-24	10.9	12.2	4
2018-07-24	10.9	12.3	4
2018-07-24	14.6	4.9	4
2018-07-24	15.6	9	4
2018-07-24	15.4	10.2	4
2018-07-24	11.3	3.4	4
2018-07-24	9.4	4.2	4
2018-07-24	9.1	4.6	4
2018-07-24	10.3	6.9	4
2018-07-24	12.5	3.6	4
2018-07-24	10.8	8.7	4
2018-07-24	9.7	3	4
2018-07-24	12.4	4.1	4
2018-07-24	11.9	12.2	4
2018-07-24	11	4.5	4
2018-07-24	12.1	3.8	4
2018-07-24	11	4.5	4
2018-07-24	12	5.2	4
2018-07-24	12.1	5.1	4
2018-07-24	5.6	2.4	4
2018-07-24	5.1	10	4
2018-07-24	12	5	4
2018-07-24	12	3.5	4
2018-07-24	15.6	4.4	4
2018-07-24	11.5	5.1	4
2018-07-24	14.3	10	4
2018-07-24	10.8	4.5	4
2018-07-24	10	1.3	4
2018-07-24	12.7	0.8	4
2018-07-24	11.8	1.5	4
2018-07-24	17.2	1.7	4
2018-07-24	12.2	5.2	4
2018-07-24	10.5	0.7	4
2018-07-24	18.2	0.7	4
2018-07-24	14	0.7	4
2018-07-24	32.3	243.5	4
2018-07-24	10.8	8	4
2018-07-24	10.8	8.5	4
2018-07-24	15.5	1.7	4
2018-07-21	14.2	18.9	4
2018-07-21	14.9	8.3	4
2018-07-21	12.2	3.7	4
2018-07-21	6.6	8.9	4
2018-07-21	11.9	12.2	4
2018-07-21	8.9	1.5	4
2018-07-21	12.1	4.9	4
2018-07-21	9.5	51	4
2018-07-21	12.9	4.5	4
2018-07-21	14.1	15.6	4
2018-07-21	6.8	7.6	4
2018-07-21	12.7	4.3	4
2018-07-21	12.5	13.4	4
2018-07-21	16	0.5	4
2018-07-21	12.6	2.5	4
2018-07-21	161.5	8.1	4
2018-07-21	14.6	1	4
2018-07-21	14	2.8	4
2018-07-21	12.6	3	4
2018-07-21	12.2	32.3	4
2018-07-21	14.9	4.3	4
2018-07-21	15.2	4.8	4
2018-07-21	5	2	4
2018-07-21	14.4	1.6	4
2018-07-21	13.7	1.5	4
2018-07-21	14.4	1.7	4
2018-07-21	5.1	9.2	4
2018-07-21	12.2	2.7	4
2018-07-21	9.8	1.8	4
2018-07-21	3.4	10.2	4
2018-07-21	4.5	5.7	4
2018-07-21	5.4	2	4
2018-07-21	3.3	1.5	4
2018-07-21	3.1	2.1	4
2018-07-21	0.9	8.5	4
2018-07-21	13.3	15.3	4
2018-07-21	3.4	2.2	4
2018-07-21	10.9	0.9	4
2018-07-21	3.1	1.5	4
2018-07-21	3.1	2.6	4
2018-07-21	5.8	2.5	4
2018-07-21	3.2	1.7	4
2018-07-21	12.1	5.9	4
2018-07-21	8.1	16.6	4
2018-07-21	3.5	2.2	4
2018-07-21	11.9	1.6	4
2018-07-21	10.2	6.9	4
2018-07-21	11.3	3.8	4
2018-07-21	31.5	0.9	4
2018-07-21	7.5	2.9	4
2018-07-21	3.9	1.8	4
2018-07-21	15.6	1	4
2018-07-21	14.4	1.6	4
2018-07-21	9	0.9	4
2018-07-21	6.5	0.7	4
2018-07-21	3.1	2.4	4
2018-07-21	2.1	13.2	4
2018-07-21	8.9	1	4
2018-07-21	4.6	2.9	4
2018-07-21	4.9	1.4	4
2018-07-21	20.7	114.4	4
2018-07-21	10.7	1	4
2018-07-21	6.9	0.2	4
2018-07-24	17.2	1	3
2018-07-24	19.2	4.5	3
2018-07-24	9.6	1.6	3
2018-07-24	9	0.7	3
[truncated: 1,058 more rows]
[truncated: 1 more columns]
